# Supplementary material for: (E)-3-(2-Hydr­oxy-4-methoxy­benzyl­idene­amino)benzonitrile
Source: Acta Crystallogr Sect E Struct Rep Online. 2009 Jun 20;65(Pt 7):o1644. doi: 10.1107/S1600536809023174 (PMC2969199; doi:10.1107/S1600536809023174)
Supplement: Supplementary file 2 [file e-65-o1644-Isup2.hkl]

# 
# h,k,l, Fc-squared, Fo-squared, sigma(Fo-squared) and status flag 
# 
data_I
_shelx_title ' shelxl in C2/c' 
_shelx_refln_list_code          4 
_shelx_F_calc_maximum      271.45 
_exptl_crystal_F_000      1056.00 
_reflns_d_resolution_high  0.7700 
 
loop_ 
 _symmetry_equiv_pos_as_xyz 
 'x, y, z' 
 '-x, y, -z+1/2' 
 'x+1/2, y+1/2, z' 
 '-x+1/2, y+1/2, -z+1/2' 
 '-x, -y, -z' 
 'x, -y, z-1/2' 
 '-x+1/2, -y+1/2, -z' 
 'x+1/2, -y+1/2, z-1/2' 
 
_cell_length_a    14.4841 
_cell_length_b     6.6587 
_cell_length_c    26.4608 
_cell_angle_alpha  90.000 
_cell_angle_beta  102.141 
_cell_angle_gamma  90.000 
 
_shelx_F_squared_multiplier     1.000 
 
loop_ 
 _refln_index_h 
 _refln_index_k 
 _refln_index_l 
 _refln_F_squared_calc 
 _refln_F_squared_meas 
 _refln_F_squared_sigma 
 _refln_observed_status 
   4   0   0    24566.21    21110.33    770.25 o 
   6   0   0     1266.75     1258.56     27.09 o 
   8   0   0     8340.51     8133.56    136.95 o 
  10   0   0        1.24        2.07      8.33 o 
  12   0   0       73.48      183.10     54.42 o 
  14   0   0      120.08      102.27     50.85 o 
  16   0   0       65.52      106.21     34.01 o 
  18   0   0        0.09       27.21     59.66 o 
   1   1   0    29301.45    25537.19    114.81 o 
   3   1   0    14669.34    14400.83    109.91 o 
   5   1   0     1218.62     1199.32     18.00 o 
   7   1   0     2035.96     1959.15     29.68 o 
   9   1   0      110.88      116.50      7.79 o 
  11   1   0       69.59       82.40     19.43 o 
  13   1   0      141.22      126.58     20.55 o 
  15   1   0       15.30       22.62     18.29 o 
  17   1   0       38.21       31.80     20.98 o 
   0   2   0     2093.77     1926.67     48.02 o 
   2   2   0      339.46      336.71     11.45 o 
   4   2   0      679.94      680.84     14.14 o 
   6   2   0      224.37      246.96     10.24 o 
   8   2   0      162.22      173.71      9.98 o 
  10   2   0      312.67      298.63     23.10 o 
  12   2   0      257.02      250.58     21.15 o 
  14   2   0       30.12       32.48     16.11 o 
  16   2   0        0.02       -8.49     15.97 o 
   1   3   0     2866.59     2846.68     48.64 o 
   3   3   0      401.84      422.56     21.47 o 
   5   3   0     5223.70     5061.09     69.30 o 
   7   3   0        3.05        1.81      5.31 o 
   9   3   0        5.81       -6.35      6.35 o 
  11   3   0       15.94       26.01     11.03 o 
  13   3   0       19.40        8.97     11.16 o 
  15   3   0      194.49      171.26     28.37 o 
  17   3   0      132.22      108.49     36.62 o 
   0   4   0     1001.05     1188.11     39.12 o 
   2   4   0      204.27      179.65     13.87 o 
   4   4   0      264.82      271.39     25.03 o 
   6   4   0      147.15      163.35     17.28 o 
   8   4   0       82.92       93.15     12.65 o 
  10   4   0       28.83       47.87     18.01 o 
  12   4   0       38.53       54.47     19.80 o 
  14   4   0        4.32       -0.43     16.15 o 
  16   4   0        9.90        2.21     22.61 o 
   1   5   0        0.83        7.42      7.88 o 
   3   5   0      121.94      155.42     13.12 o 
   5   5   0      278.86      278.58     15.83 o 
   7   5   0       66.25       56.31     14.32 o 
   9   5   0       14.41       45.54     23.98 o 
  11   5   0       30.92       27.71     34.58 o 
  13   5   0       58.57       53.13     25.89 o 
  15   5   0        2.08       50.62     48.19 o 
   0   6   0        1.04        1.65     12.76 o 
   2   6   0        8.36       29.08     14.08 o 
   4   6   0      110.88      127.09     19.42 o 
   6   6   0        3.29       -0.80     14.50 o 
   8   6   0       72.48       90.03     20.64 o 
  10   6   0       32.92       29.98     20.34 o 
  12   6   0       26.72       66.08     31.80 o 
   1   7   0       31.35       49.64     20.91 o 
   3   7   0      333.77      326.25     28.96 o 
   5   7   0        4.04       34.54     18.93 o 
   7   7   0       25.35       49.81     19.14 o 
   9   7   0        0.46       25.07     27.97 o 
   0   8   0       35.80       -4.41     24.93 o 
   2   8   0        0.01       35.00     38.04 o 
   4   8   0        1.46        5.79     21.45 o 
   6   8   0       48.19       30.45     23.99 o 
 -17   1   1        5.44       -3.37     17.64 o 
 -15   1   1        2.93       65.79     33.31 o 
 -13   1   1        0.84        0.81      9.25 o 
 -11   1   1        0.34       17.12     20.59 o 
  -9   1   1      323.52      327.58     13.40 o 
  -7   1   1        0.31        9.91      8.79 o 
  -5   1   1        3.92        2.47      3.42 o 
  -3   1   1     7795.05     7234.98     51.98 o 
  -1   1   1    14602.68    12737.74     65.05 o 
   1   1   1     8681.16     8124.03     42.64 o 
   3   1   1     6235.60     6297.42     56.96 o 
   5   1   1     2606.46     2410.20     30.71 o 
   7   1   1     6026.31     5877.01     73.97 o 
   9   1   1      448.75      416.67     16.46 o 
  11   1   1      186.91      214.05     17.54 o 
  13   1   1        2.45       -3.37      9.59 o 
  15   1   1        3.00      -12.12     15.90 o 
  17   1   1        1.23        3.84     28.06 o 
 -16   2   1       34.33       12.84     17.60 o 
 -14   2   1        0.03       -5.94     11.98 o 
 -12   2   1      156.24      147.32     17.25 o 
 -10   2   1      388.01      415.14     22.22 o 
  -8   2   1      180.00      174.14      8.51 o 
  -6   2   1      286.84      294.23     10.23 o 
  -4   2   1     4815.23     4749.93     65.09 o 
  -2   2   1    11663.32    11325.94    118.73 o 
   0   2   1     2308.71     2139.30     30.03 o 
   2   2   1       49.40       53.17      5.57 o 
   4   2   1       40.06       42.42      4.68 o 
   6   2   1      799.98      870.88     19.87 o 
   8   2   1      506.52      476.60     16.31 o 
  10   2   1       89.44      110.62     13.19 o 
  12   2   1        6.88        6.49     10.18 o 
  14   2   1        0.49        9.02     15.54 o 
  16   2   1      155.42      182.45     30.90 o 
 -17   3   1       16.27       25.14     28.54 o 
 -15   3   1      153.12      137.36     33.31 o 
 -13   3   1      296.16      308.20     25.47 o 
 -11   3   1       64.40       78.33     13.97 o 
  -9   3   1       23.22       16.23      8.95 o 
  -7   3   1       37.93       41.77      7.74 o 
  -5   3   1      148.00      170.49     12.18 o 
  -3   3   1     2084.04     2128.03     39.56 o 
  -1   3   1      115.37      121.13      8.80 o 
   1   3   1     6010.75     6055.31     83.77 o 
   3   3   1     5480.70     5843.76     69.49 o 
   5   3   1       56.03       72.26     10.09 o 
   7   3   1      108.50      135.58     10.52 o 
   9   3   1       94.85      104.38     16.81 o 
  11   3   1        0.11        5.99     10.22 o 
  13   3   1        0.54       10.99     14.72 o 
  15   3   1       11.07       23.57     23.86 o 
  17   3   1      119.99      102.46     43.03 o 
 -16   4   1        9.40       -8.53     24.56 o 
 -14   4   1      132.39      119.53     31.76 o 
 -12   4   1       13.51        8.98     10.87 o 
 -10   4   1      243.74      239.55     20.57 o 
  -8   4   1       85.34      126.56     12.21 o 
  -6   4   1       33.69       23.92      9.12 o 
  -4   4   1     2614.26     2618.95     59.50 o 
  -2   4   1      765.86      824.42     20.81 o 
   0   4   1     1758.12     2120.70     56.68 o 
   2   4   1        0.50       -7.60      7.60 o 
   4   4   1     2088.04     2313.94     43.34 o 
   6   4   1      608.79      580.62     19.31 o 
   8   4   1      331.55      314.25     16.79 o 
  10   4   1       29.08       25.26      8.80 o 
  12   4   1       28.56       54.67     19.09 o 
  14   4   1       78.35      106.84     25.07 o 
  16   4   1        2.38        6.17     19.23 o 
 -15   5   1        0.75        5.32     33.44 o 
 -13   5   1       15.36       18.58     20.03 o 
 -11   5   1       44.60       34.49     18.17 o 
  -9   5   1       11.34       10.27     11.50 o 
  -7   5   1       22.46       61.17     14.47 o 
  -5   5   1        1.72       18.35      9.65 o 
  -3   5   1        3.50       16.35      9.78 o 
  -1   5   1       10.41       10.81      8.35 o 
   1   5   1        4.31        1.93      6.04 o 
   3   5   1       53.93       48.52     10.21 o 
   5   5   1        0.69        6.68     10.39 o 
   7   5   1       14.54       21.11     19.26 o 
   9   5   1        7.38      -11.62     11.62 o 
  11   5   1        7.67       11.86     18.19 o 
  13   5   1        0.94      -16.92     24.99 o 
 -12   6   1       35.69       32.01     21.20 o 
 -10   6   1        4.75       21.01     22.69 o 
  -8   6   1       23.46        7.60     14.19 o 
  -6   6   1      148.14      182.85     21.50 o 
  -4   6   1       13.15       -4.22      9.32 o 
  -2   6   1        3.45        4.35      8.34 o 
   0   6   1        1.89        6.93      9.11 o 
   2   6   1       40.55       74.30     14.97 o 
   4   6   1        8.54       -9.98     10.42 o 
   6   6   1       55.07      101.34     18.58 o 
   8   6   1       45.09       87.47     20.47 o 
  10   6   1       45.34      128.55     33.29 o 
  12   6   1        1.65       -3.82     18.78 o 
  -9   7   1       42.99       32.83     22.22 o 
  -7   7   1       10.60       22.59     14.98 o 
  -5   7   1      119.20      103.53     31.79 o 
  -3   7   1       34.31       48.92     32.38 o 
  -1   7   1      212.74      277.23     72.15 o 
   1   7   1       40.03       46.53     16.29 o 
   3   7   1       21.78       29.74     15.12 o 
   5   7   1       56.18       28.44     16.12 o 
   7   7   1        8.52       -1.05     14.25 o 
   9   7   1       31.17       67.50     30.12 o 
  -6   8   1        0.41      -15.05     39.98 o 
  -4   8   1       42.44       71.44     27.63 o 
  -2   8   1        0.25       -4.39     17.59 o 
   0   8   1       28.79       18.28     32.26 o 
   2   8   1       16.70       37.31     25.88 o 
   4   8   1       31.78        2.71     21.77 o 
   6   8   1        0.18       12.50     24.74 o 
 -18   0   2       26.34       24.45     30.20 o 
 -16   0   2      472.93      562.94     60.72 o 
 -14   0   2        4.20       -8.01     17.68 o 
 -12   0   2       26.95      101.22     49.40 o 
 -10   0   2      376.59      338.60     34.77 o 
  -8   0   2     5798.89     5502.21     88.80 o 
  -6   0   2      215.72      229.38      8.94 o 
  -4   0   2    39824.19    37984.80    247.66 o 
   2   0   2      367.61      330.62      5.16 o 
   6   0   2       21.73        6.11      5.95 o 
   8   0   2     6061.94     5909.57    165.25 o 
  10   0   2      385.76      396.20     35.62 o 
  12   0   2      308.28      274.58     49.85 o 
  14   0   2        0.84        7.40     18.43 o 
  16   0   2        7.42      -12.62     22.73 o 
  18   0   2       11.01       28.97     31.44 o 
 -17   1   2        2.64       30.30     24.14 o 
 -15   1   2      136.60      153.20     25.12 o 
 -13   1   2      168.19      221.75     25.37 o 
 -11   1   2       34.12       27.17     11.09 o 
  -9   1   2       93.18      116.95     16.28 o 
  -7   1   2       24.95       36.21      7.64 o 
  -5   1   2      208.01      212.86     11.74 o 
  -3   1   2      287.17      323.47      6.10 o 
  -1   1   2       80.75       70.09      2.92 o 
   1   1   2     6540.07     6016.49     26.16 o 
   3   1   2    64552.99    59972.13    421.76 o 
   5   1   2      301.76      347.50     10.58 o 
   7   1   2    10739.72    10348.41    125.42 o 
   9   1   2      502.00      491.68     17.00 o 
  11   1   2      428.64      403.46     22.33 o 
  13   1   2      122.59      134.02     17.85 o 
  15   1   2      125.70      104.04     22.98 o 
  17   1   2       26.20       25.20     20.05 o 
 -18   2   2        3.49      -26.27     36.56 o 
 -16   2   2       14.68       -0.76     13.97 o 
 -14   2   2       27.54       56.21     21.84 o 
 -12   2   2       21.65       35.01     19.62 o 
 -10   2   2        3.00        4.77      9.71 o 
  -8   2   2      647.56      653.37     15.19 o 
  -6   2   2      936.50      934.45     17.83 o 
  -4   2   2       21.07       22.81      6.39 o 
  -2   2   2     4526.96     4265.33     45.40 o 
   0   2   2     1492.48     1594.23     32.41 o 
   2   2   2     4907.25     4593.64     34.66 o 
   4   2   2      210.45      191.55      7.35 o 
   6   2   2     2150.15     2222.97     36.00 o 
   8   2   2      435.21      404.15     15.22 o 
  10   2   2      112.08      109.55     10.39 o 
  12   2   2       72.42       77.70     30.97 o 
  14   2   2      146.62      120.89     18.61 o 
  16   2   2      127.05      103.60     26.19 o 
 -17   3   2      315.20      300.92     54.92 o 
 -15   3   2       41.56       13.78     19.09 o 
 -13   3   2      527.20      516.99     31.13 o 
 -11   3   2      204.20      189.19     21.00 o 
  -9   3   2       90.82      107.55     11.75 o 
  -7   3   2       38.60       52.64      7.87 o 
  -5   3   2        1.03       14.06      9.72 o 
  -3   3   2       14.54       22.13      6.44 o 
  -1   3   2    12006.02    11841.38    126.76 o 
   1   3   2      202.46      197.32     11.19 o 
   3   3   2     1754.54     2015.56     33.84 o 
   5   3   2     1911.59     1872.68     32.54 o 
   7   3   2      876.51      844.38     23.35 o 
   9   3   2      736.21      688.86     23.27 o 
  11   3   2       13.02       29.48     15.66 o 
  13   3   2        0.40       12.70     10.81 o 
  15   3   2        7.57        3.22     20.88 o 
 -16   4   2      116.54      157.35     67.87 o 
 -14   4   2      413.11      343.04     38.07 o 
 -12   4   2      239.60      251.37     29.21 o 
 -10   4   2       16.20       77.38     23.61 o 
  -8   4   2       84.45       97.63     12.29 o 
  -6   4   2      108.55      134.29     11.06 o 
  -4   4   2      263.94      262.46     17.56 o 
  -2   4   2       24.20       33.67     10.38 o 
   0   4   2       17.55       69.94     19.84 o 
   2   4   2       17.82       24.19      6.32 o 
   4   4   2      684.40      763.47     51.46 o 
   6   4   2       96.58       91.13     16.67 o 
   8   4   2      253.97      243.04     14.17 o 
  10   4   2       24.06       35.13     16.39 o 
  12   4   2        7.41       13.91     19.21 o 
  14   4   2        8.92       33.00     18.26 o 
  16   4   2        0.01        4.99     26.90 o 
 -15   5   2       15.64       -0.58     17.81 o 
 -13   5   2       12.01       10.55     22.11 o 
 -11   5   2        9.78      -10.47     14.71 o 
  -9   5   2        5.96        5.16      9.75 o 
  -7   5   2      140.07      170.59     19.62 o 
  -5   5   2       10.49       14.52      7.88 o 
  -3   5   2      148.60      132.83     12.83 o 
  -1   5   2      524.77      536.85     26.35 o 
   1   5   2      170.81      231.64     19.96 o 
   3   5   2       50.83      108.67     14.94 o 
   5   5   2       35.52       68.30     15.06 o 
   7   5   2      358.21      329.21     25.92 o 
   9   5   2       10.91       25.51     13.46 o 
  11   5   2      181.06      119.06     28.53 o 
  13   5   2        4.57      121.89     80.18 o 
 -12   6   2       80.11      146.68     29.37 o 
 -10   6   2        2.65       16.15     17.09 o 
  -8   6   2        1.77       17.48     16.13 o 
  -6   6   2        0.07        5.27     14.85 o 
  -4   6   2      131.15      113.37     18.27 o 
  -2   6   2       27.83       56.76     19.79 o 
   0   6   2      493.88      476.83     31.12 o 
   2   6   2       25.59       29.07     13.22 o 
   4   6   2       34.46       29.08     13.86 o 
   6   6   2       23.07       31.67     21.36 o 
   8   6   2        4.97       35.16     23.64 o 
  10   6   2       14.88       61.51     49.00 o 
  12   6   2        2.87       -3.08     25.96 o 
  -9   7   2       18.80       21.20     24.09 o 
  -7   7   2      256.71      174.37     26.34 o 
  -5   7   2        6.78       -5.82     12.58 o 
  -3   7   2       86.94      106.43     22.80 o 
  -1   7   2       10.34        3.98     12.03 o 
   1   7   2      456.52      469.21     32.46 o 
   3   7   2        2.65       -3.83     11.12 o 
   5   7   2       38.65       40.68     18.25 o 
   7   7   2       39.54       79.92     38.81 o 
   9   7   2        0.77      -16.09     27.18 o 
  -6   8   2       13.49        0.07     21.28 o 
  -4   8   2       23.14       24.78     28.73 o 
  -2   8   2       12.24       16.54     18.04 o 
   0   8   2       10.74       11.54     16.41 o 
   2   8   2       33.64       34.19     19.26 o 
   4   8   2       35.89       28.55     22.25 o 
   6   8   2       12.78       23.54     28.36 o 
 -17   1   3       13.32       11.44     19.23 o 
 -15   1   3       92.00      102.06     24.18 o 
 -13   1   3       88.25       81.54     19.15 o 
 -11   1   3      193.91      195.42     19.45 o 
  -9   1   3        2.07       -1.06      6.53 o 
  -7   1   3      336.92      372.50     18.12 o 
  -5   1   3     5791.41     5817.43     91.56 o 
  -3   1   3     6565.24     6271.41     76.30 o 
  -1   1   3     2480.27     2379.40     18.98 o 
   1   1   3     1982.23     1887.25     25.97 o 
   3   1   3    73685.85    66453.26    476.78 o 
   5   1   3      734.31      678.80     14.89 o 
   7   1   3       45.64      138.42     34.58 o 
   9   1   3      843.03      862.04     25.00 o 
  11   1   3     1666.49     1542.21     42.04 o 
  13   1   3      176.14      178.84     22.40 o 
  15   1   3       17.55       11.13     18.14 o 
  17   1   3        4.97       38.98     22.19 o 
 -18   2   3        0.25       11.44     21.72 o 
 -16   2   3        0.30        1.28     14.14 o 
 -14   2   3        5.74        7.82     13.01 o 
 -12   2   3        7.43       15.72     11.04 o 
 -10   2   3       81.46       88.82     19.38 o 
  -8   2   3        1.04        4.99      3.22 o 
  -6   2   3      863.68      827.68     19.47 o 
  -4   2   3      410.28      431.84     12.09 o 
  -2   2   3      190.32      168.49      6.93 o 
   0   2   3     7159.56     6577.64     58.59 o 
   2   2   3      621.18      559.73     11.40 o 
   4   2   3     1565.24     1519.89     22.49 o 
   6   2   3      647.01      637.23     17.87 o 
   8   2   3      183.93      143.87     12.00 o 
  10   2   3      177.14      151.95     12.52 o 
  12   2   3        5.29       20.86     12.14 o 
  14   2   3       63.47       71.49     18.44 o 
  16   2   3        3.24       -1.31     16.71 o 
 -17   3   3        1.64       13.08     29.43 o 
 -15   3   3      167.90      167.02     25.66 o 
 -13   3   3        3.08        0.85     12.75 o 
 -11   3   3      329.53      351.36     23.83 o 
  -9   3   3      129.34      117.25     12.09 o 
  -7   3   3       51.36       63.56      8.47 o 
  -5   3   3       54.76       87.77      8.04 o 
  -3   3   3      116.93      104.85     10.24 o 
  -1   3   3      123.39      145.24     17.77 o 
   1   3   3     7579.39     7658.71     82.90 o 
   3   3   3       10.79       17.12      7.82 o 
   5   3   3     2741.78     2940.33     44.18 o 
   7   3   3     1161.34     1280.13     29.44 o 
   9   3   3       72.23       97.39     14.46 o 
  11   3   3       10.25        6.22     10.46 o 
  13   3   3       25.32       29.11     16.30 o 
  15   3   3        1.43       10.36     19.38 o 
 -16   4   3       72.29       66.17     52.46 o 
 -14   4   3       10.08       68.10     24.46 o 
 -12   4   3      394.77      358.47     34.69 o 
 -10   4   3      640.41      631.74     32.87 o 
  -8   4   3        2.90        8.30      9.88 o 
  -6   4   3      157.97      175.18     16.84 o 
  -4   4   3        1.23        9.21     12.09 o 
  -2   4   3     1399.41     1406.10     30.61 o 
   0   4   3     1447.97     1433.02     57.17 o 
   2   4   3       16.30       17.78      5.81 o 
   4   4   3      615.29      703.00     26.35 o 
   6   4   3        0.05        6.43      8.85 o 
   8   4   3      513.54      514.82     27.67 o 
  10   4   3       65.93       68.50     13.60 o 
  12   4   3       10.74       37.79     38.11 o 
  14   4   3        7.66       -0.85     13.62 o 
 -15   5   3       25.32       60.10     33.37 o 
 -13   5   3        2.19       17.86     17.73 o 
 -11   5   3        1.78       -4.56     14.94 o 
  -9   5   3        0.76        0.91      7.12 o 
  -7   5   3      183.34      141.68     16.19 o 
  -5   5   3      111.52      146.54     14.15 o 
  -3   5   3      107.43      107.09     13.03 o 
  -1   5   3       94.16       85.91     11.32 o 
   1   5   3       74.18       82.39     10.21 o 
   3   5   3       43.08       74.69     13.67 o 
   5   5   3       57.95       76.62     20.23 o 
   7   5   3      161.44      171.81     18.96 o 
   9   5   3        5.24       -5.36     10.67 o 
  11   5   3       18.44       25.13     18.76 o 
  13   5   3       23.33       39.84     23.80 o 
 -12   6   3        0.02       -4.13     15.39 o 
 -10   6   3      567.42      597.34     44.44 o 
  -8   6   3      374.91      353.18     34.90 o 
  -6   6   3        0.02        1.06      8.75 o 
  -4   6   3       55.87       48.60     12.21 o 
  -2   6   3      343.29      294.02     20.86 o 
   0   6   3      100.63      128.00     17.71 o 
   2   6   3       72.66       62.94     14.36 o 
   4   6   3        4.50       14.59     13.81 o 
   6   6   3       64.66       80.26     23.94 o 
   8   6   3        3.68        5.86     12.26 o 
  10   6   3       12.08        8.19     17.19 o 
  12   6   3       24.02       23.08     25.01 o 
 -11   7   3       53.37       17.56     29.43 o 
  -9   7   3       30.27       46.81     28.34 o 
  -7   7   3        6.18      -17.39     17.54 o 
  -5   7   3        2.27      -16.31     16.31 o 
  -3   7   3       20.75       14.15     18.35 o 
  -1   7   3       83.73      109.78     26.78 o 
   1   7   3       34.09       20.91     13.60 o 
   3   7   3      202.11      176.28     25.11 o 
   5   7   3       51.82       44.27     16.24 o 
   7   7   3        3.85      -10.66     20.40 o 
   9   7   3        8.95       18.47     28.52 o 
  -6   8   3       22.39       25.85     22.21 o 
  -4   8   3       11.95       17.05     27.29 o 
  -2   8   3       27.63       23.32     17.98 o 
   0   8   3        0.60       -0.89     12.44 o 
   2   8   3       18.72        7.50     20.50 o 
   4   8   3        2.23      -12.17     18.87 o 
   6   8   3       31.98        3.65     37.70 o 
 -18   0   4       51.53      142.73     58.52 o 
 -16   0   4       58.58       82.96     35.38 o 
 -14   0   4       37.03       29.67     24.14 o 
 -12   0   4     1474.33     1499.24     85.53 o 
 -10   0   4        0.81        8.82     18.85 o 
  -8   0   4      527.87      541.17     13.25 o 
  -6   0   4     1078.07      965.90     15.89 o 
  -4   0   4    22765.30    21233.87    149.58 o 
  -2   0   4     1004.39      862.47     22.64 o 
   0   0   4     9168.00     7818.94     58.57 o 
   2   0   4     1047.23     1103.20     20.68 o 
   4   0   4     2109.67     1890.99     37.23 o 
   6   0   4       68.91       78.20     10.51 o 
   8   0   4    12952.44    13391.99    246.87 o 
  10   0   4        0.44       13.08     13.69 o 
  12   0   4      484.47      524.09     33.79 o 
  14   0   4       25.93       25.75     22.51 o 
  16   0   4        6.35       17.90     26.19 o 
 -17   1   4        2.58       -0.46     11.89 o 
 -15   1   4       34.86       44.76     20.10 o 
 -13   1   4       89.66      117.77     22.84 o 
 -11   1   4      273.11      289.02     17.19 o 
  -9   1   4      457.64      467.43     23.76 o 
  -7   1   4       35.94       40.73      9.05 o 
  -5   1   4     1133.68     1077.27     24.73 o 
  -3   1   4      667.69      621.99      9.87 o 
  -1   1   4     1975.24     1728.01     14.16 o 
   1   1   4     1340.33     1275.25      8.94 o 
   3   1   4     1177.76     1090.08     27.23 o 
   5   1   4      552.74      557.57     14.51 o 
   7   1   4    14385.84    14152.18    172.08 o 
   9   1   4       44.50       50.71     12.78 o 
  11   1   4     2811.29     2705.92     66.59 o 
  13   1   4      150.28      154.04     27.73 o 
  15   1   4       17.47       65.68     40.37 o 
  17   1   4       25.05       15.89     19.02 o 
 -18   2   4       26.53       30.65     25.23 o 
 -16   2   4        9.97       29.28     21.50 o 
 -14   2   4       58.89       69.14     20.08 o 
 -12   2   4       76.93       98.05     17.11 o 
 -10   2   4       49.26       85.50     13.85 o 
  -8   2   4      225.47      214.99     12.47 o 
  -6   2   4      132.08      124.51      6.98 o 
  -4   2   4      229.30      205.60      8.79 o 
  -2   2   4      460.16      427.17     10.32 o 
   0   2   4       79.28       71.94      4.14 o 
   2   2   4     4418.77     4159.89     53.12 o 
   4   2   4     2704.39     2716.37     34.94 o 
   6   2   4     9200.79     9210.46    116.03 o 
   8   2   4      177.84      165.20     12.48 o 
  10   2   4     1832.76     1727.67     44.22 o 
  12   2   4      251.11      242.66     24.13 o 
  14   2   4       64.67       70.91     20.53 o 
  16   2   4        9.46       17.91     21.46 o 
 -17   3   4       51.04       17.85     26.41 o 
 -15   3   4       25.72       61.66     34.76 o 
 -13   3   4     1034.22      981.68     42.94 o 
 -11   3   4       47.58       48.86     12.88 o 
  -9   3   4     1509.03     1374.87     48.73 o 
  -7   3   4      185.51      197.41     12.57 o 
  -5   3   4      223.05      244.99     12.10 o 
  -3   3   4       23.07       37.65      8.94 o 
  -1   3   4     1050.05     1133.68     23.58 o 
   1   3   4       20.50       12.71      9.76 o 
   3   3   4     3825.20     4077.52     66.70 o 
   5   3   4       60.51       76.92     11.67 o 
   7   3   4      736.82      744.01     21.07 o 
   9   3   4       96.27      100.80     11.53 o 
  11   3   4       97.63       98.38     13.99 o 
  13   3   4       26.33       65.48     17.89 o 
  15   3   4        1.63       24.94     25.27 o 
 -16   4   4      222.61      190.31     40.74 o 
 -14   4   4      371.42      346.89     31.90 o 
 -12   4   4      387.21      394.98     27.52 o 
 -10   4   4     1174.46     1217.91     47.04 o 
  -8   4   4      580.40      592.25     22.61 o 
  -6   4   4       74.96       78.02     10.30 o 
  -4   4   4        2.31       -0.10      5.32 o 
  -2   4   4      161.70      208.62     15.52 o 
   0   4   4       22.26       33.02      6.99 o 
   2   4   4       21.23       33.92     11.73 o 
   4   4   4      265.52      267.68     17.42 o 
   6   4   4       33.86       28.79     11.74 o 
   8   4   4      241.09      274.17     23.73 o 
  10   4   4       31.97       44.48     13.26 o 
  12   4   4      101.13      123.49     24.93 o 
  14   4   4        0.68       13.28     17.08 o 
 -15   5   4       16.27       -0.96     23.18 o 
 -13   5   4       51.03       18.86     21.40 o 
 -11   5   4      511.76      538.62     52.02 o 
  -9   5   4        4.54       15.08      9.54 o 
  -7   5   4       97.41       90.95     13.03 o 
  -5   5   4      108.87      127.89     16.94 o 
  -3   5   4      406.22      370.44     19.49 o 
  -1   5   4       90.17      113.78     14.48 o 
   1   5   4      228.31      231.94     18.65 o 
   3   5   4       13.02       13.75     10.08 o 
   5   5   4      127.05      176.66     18.63 o 
   7   5   4        2.28       -4.83     10.17 o 
   9   5   4       49.83       54.17     24.09 o 
  11   5   4      117.27      116.34     27.22 o 
  13   5   4        1.40       48.17     24.26 o 
 -12   6   4       24.97       53.77     22.27 o 
 -10   6   4        8.04        9.03     17.36 o 
  -8   6   4      136.04      183.17     22.62 o 
  -6   6   4       20.63       26.13     15.27 o 
  -4   6   4       33.47       85.52     25.10 o 
  -2   6   4       69.43       83.78     14.37 o 
   0   6   4        7.38        4.25      9.28 o 
   2   6   4      126.99      109.17     17.24 o 
   4   6   4      348.59      332.82     29.21 o 
   6   6   4       99.64      115.04     20.16 o 
   8   6   4       76.45       95.60     22.24 o 
  10   6   4       10.42       18.53     18.65 o 
  12   6   4        4.09       37.04     33.33 o 
 -11   7   4       79.70       55.88     29.06 o 
  -9   7   4       61.71       85.56     66.85 o 
  -7   7   4        2.59        4.95     14.81 o 
  -5   7   4       19.78       35.73     18.17 o 
  -3   7   4      159.55      168.33     26.35 o 
  -1   7   4        0.02        4.69     13.69 o 
   1   7   4      124.01      129.06     22.62 o 
   3   7   4        6.51       21.91     18.04 o 
   5   7   4       99.71       49.51     21.99 o 
   7   7   4        2.56        6.59     17.89 o 
   9   7   4        2.23        3.64     31.39 o 
  -6   8   4      148.48      144.25     55.33 o 
  -4   8   4        0.86      -28.05     28.89 o 
  -2   8   4        1.31        4.41     33.59 o 
   0   8   4       10.06       18.52     24.29 o 
   2   8   4        9.37       12.54     23.81 o 
   4   8   4       35.70       12.01     35.87 o 
   6   8   4       60.73       24.17     50.77 o 
 -17   1   5        4.20       -8.44     17.48 o 
 -15   1   5        0.01        2.62     12.70 o 
 -13   1   5      515.55      508.70     39.91 o 
 -11   1   5       65.27       82.63     16.09 o 
  -9   1   5      515.65      497.95     18.71 o 
  -7   1   5      820.03      827.47     26.24 o 
  -5   1   5     4035.40     3752.38     35.90 o 
  -3   1   5      494.12      471.56     10.87 o 
  -1   1   5     5554.94     5215.76     68.23 o 
   1   1   5     5418.06     4897.36     64.17 o 
   3   1   5     1698.41     1593.57     33.93 o 
   5   1   5      138.66      158.53      8.75 o 
   7   1   5    21918.53    21577.73    260.05 o 
   9   1   5       61.84       77.46     10.99 o 
  11   1   5       55.93      103.57     25.90 o 
  13   1   5      102.15      111.87     18.03 o 
  15   1   5      216.68      226.62     41.93 o 
  17   1   5       31.69       32.28     22.34 o 
 -18   2   5       57.32        6.41     18.45 o 
 -16   2   5        4.94        4.62     18.54 o 
 -14   2   5       27.35       50.05     31.81 o 
 -12   2   5        0.02        0.59      9.13 o 
 -10   2   5       71.05       75.07     18.04 o 
  -8   2   5      473.22      468.90     19.58 o 
  -6   2   5       19.94       23.46      4.45 o 
  -4   2   5     1001.09      997.92     18.13 o 
  -2   2   5       92.59      120.22     10.43 o 
   0   2   5      332.29      249.31      5.81 o 
   2   2   5     3080.41     3099.75     54.98 o 
   4   2   5     2565.50     2424.10     32.41 o 
   6   2   5     1262.00     1252.41     27.27 o 
   8   2   5      263.60      248.17     14.43 o 
  10   2   5     1380.47     1292.27     73.30 o 
  12   2   5       82.44      102.22     16.94 o 
  14   2   5      132.48      252.33     64.91 o 
  16   2   5        2.57      -13.93     20.39 o 
 -17   3   5       69.86      106.64     38.07 o 
 -15   3   5       41.46       83.96     23.33 o 
 -13   3   5       63.10       87.45     18.39 o 
 -11   3   5      107.73      139.71     16.92 o 
  -9   3   5      258.53      292.85     27.13 o 
  -7   3   5        7.83        6.94      5.31 o 
  -5   3   5        5.02       27.35     14.95 o 
  -3   3   5        4.05        3.89      5.79 o 
  -1   3   5        4.70       17.62      7.11 o 
   1   3   5      647.58      705.25     20.90 o 
   3   3   5      102.09      128.97     12.20 o 
   5   3   5     1169.13     1169.56     20.43 o 
   7   3   5       14.58       16.80      7.96 o 
   9   3   5      178.34      189.94     14.44 o 
  11   3   5       75.24       69.93     12.01 o 
  13   3   5        0.82      -16.01     16.01 o 
  15   3   5        0.62      -14.47     20.49 o 
 -16   4   5        4.61       36.02     35.75 o 
 -14   4   5       20.68        9.22     12.74 o 
 -12   4   5      289.68      284.67     25.74 o 
 -10   4   5      132.12      212.59     45.52 o 
  -8   4   5     2173.52     2050.92     47.54 o 
  -6   4   5      752.98      751.92     25.32 o 
  -4   4   5      588.96      553.51     24.43 o 
  -2   4   5        0.60       32.04     11.99 o 
   0   4   5       75.54       65.30      7.05 o 
   2   4   5     1951.70     1834.84     43.52 o 
   4   4   5      156.37      172.96     15.63 o 
   6   4   5       44.66       49.47     15.83 o 
   8   4   5      530.22      565.13     50.68 o 
  10   4   5        7.83       15.31     10.50 o 
  12   4   5       76.74       97.61     20.74 o 
  14   4   5        0.68        4.44     14.43 o 
 -15   5   5        3.92       12.86     30.68 o 
 -13   5   5        1.52       18.16     24.54 o 
 -11   5   5      228.17      253.96     26.21 o 
  -9   5   5      480.15      441.17     23.55 o 
  -7   5   5       22.79       51.40     12.08 o 
  -5   5   5        2.10        6.06      8.05 o 
  -3   5   5      248.22      247.04     25.85 o 
  -1   5   5      363.69      322.64     17.82 o 
   1   5   5       82.11       82.70     13.91 o 
   3   5   5      382.37      391.58     23.62 o 
   5   5   5       50.91       65.46     23.34 o 
   7   5   5       10.13       -1.29      8.68 o 
   9   5   5       92.54      114.83     24.02 o 
  11   5   5      128.15      165.70     33.56 o 
  13   5   5       14.28       15.62     21.14 o 
 -12   6   5       26.57       37.08     27.59 o 
 -10   6   5      350.10      348.72     48.77 o 
  -8   6   5        4.76       11.37     12.11 o 
  -6   6   5      399.44      404.92     25.24 o 
  -4   6   5     1361.32     1270.99     40.80 o 
  -2   6   5        0.79       24.65     10.22 o 
   0   6   5       11.68       18.37     10.31 o 
   2   6   5      397.45      363.77     28.84 o 
   4   6   5      349.56      359.89     28.77 o 
   6   6   5      161.60      143.10     21.81 o 
   8   6   5        1.49       50.10     34.43 o 
  10   6   5        2.78       -4.16     21.23 o 
  12   6   5        0.04       11.49     30.27 o 
 -11   7   5       89.32      151.95     37.25 o 
  -9   7   5      134.45      144.83     30.59 o 
  -7   7   5      198.85      158.78     24.69 o 
  -5   7   5       56.05       40.19     16.61 o 
  -3   7   5       49.38       66.86     21.26 o 
  -1   7   5      149.56      171.51     33.81 o 
   1   7   5        1.16       13.81     15.28 o 
   3   7   5       11.10        9.73     14.03 o 
   5   7   5        5.67        4.13     17.49 o 
   7   7   5       58.37       24.95     21.13 o 
   9   7   5       21.36      -20.03     30.28 o 
  -6   8   5       28.96       40.89     43.17 o 
  -4   8   5       16.23        7.40     18.08 o 
  -2   8   5        3.35      -35.72     39.22 o 
   0   8   5       38.19       17.78     42.87 o 
   2   8   5       32.45       76.05     63.54 o 
   4   8   5       47.75      131.64     55.63 o 
 -18   0   6       80.61       77.12     36.86 o 
 -16   0   6      253.47      203.39     40.73 o 
 -14   0   6      128.96      118.23     31.46 o 
 -12   0   6     1334.12     1354.35     76.26 o 
 -10   0   6       27.21        9.93     14.64 o 
  -8   0   6      129.54      159.06     20.15 o 
  -6   0   6      447.46      435.60     16.10 o 
  -4   0   6     4517.10     4531.55     92.05 o 
  -2   0   6     5171.95     5255.68    102.15 o 
   0   0   6       57.27       43.94      6.13 o 
   2   0   6      985.98      914.96     32.41 o 
   4   0   6       72.00       70.92      8.70 o 
   6   0   6       84.03      103.92     14.12 o 
   8   0   6      519.10      483.74     28.60 o 
  10   0   6       52.91       44.04     29.73 o 
  12   0   6      269.04      240.37     36.41 o 
  14   0   6        5.88       23.64     24.96 o 
  16   0   6       28.99       -0.74     20.42 o 
 -17   1   6       68.92       49.93     24.72 o 
 -15   1   6        1.32      -15.54     15.54 o 
 -13   1   6       94.42      252.74    118.04 o 
 -11   1   6      131.58      148.23     11.88 o 
  -9   1   6      506.13      522.36     19.33 o 
  -7   1   6      173.44      226.84     15.31 o 
  -5   1   6     1746.28     1738.89     21.12 o 
  -3   1   6      117.28      140.06      6.05 o 
  -1   1   6     9119.67     8451.38     54.13 o 
   1   1   6      527.92      502.88      6.88 o 
   3   1   6       69.39       78.69      6.23 o 
   5   1   6      320.08      326.96     15.26 o 
   7   1   6        1.32        6.38      9.09 o 
   9   1   6       38.19       44.50      9.23 o 
  11   1   6     1758.70     1632.57     48.40 o 
  13   1   6       22.48       18.55     16.04 o 
  15   1   6      415.40      381.59     38.87 o 
  17   1   6       41.37       34.47     27.42 o 
 -18   2   6        0.08       59.12     39.55 o 
 -16   2   6       88.51       71.83     24.45 o 
 -14   2   6       12.10       12.90     28.01 o 
 -12   2   6      126.21      164.41     17.02 o 
 -10   2   6      762.61      771.17     30.28 o 
  -8   2   6     2020.52     2012.45     46.16 o 
  -6   2   6      970.32     1053.36     20.96 o 
  -4   2   6     1028.14     1048.33     19.50 o 
  -2   2   6      249.65      253.08      8.62 o 
   0   2   6      872.50      958.40     12.26 o 
   2   2   6      126.02      175.45     23.88 o 
   4   2   6      378.05      400.29     16.03 o 
   6   2   6       21.67       26.44      6.47 o 
   8   2   6     1237.04     1218.02     32.27 o 
  10   2   6     2697.81     2603.47     63.39 o 
  12   2   6       76.25       82.02     13.68 o 
  14   2   6      759.20      614.61     40.66 o 
  16   2   6       62.05       90.04     38.36 o 
 -17   3   6        5.58        4.18     18.42 o 
 -15   3   6      134.82      126.81     25.82 o 
 -13   3   6      197.54      247.21     25.41 o 
 -11   3   6        0.71       -1.53      8.53 o 
  -9   3   6     1145.47     1157.90     39.47 o 
  -7   3   6       33.78       37.27      9.62 o 
  -5   3   6     1797.91     1844.80     34.40 o 
  -3   3   6     1742.20     1772.17     30.86 o 
  -1   3   6        4.86        4.96      4.95 o 
   1   3   6      179.15      214.89     21.93 o 
   3   3   6     1181.55     1225.58     35.57 o 
   5   3   6       13.87       33.53     21.78 o 
   7   3   6      215.56      229.41     14.91 o 
   9   3   6        2.69        0.15     10.88 o 
  11   3   6      205.17      172.42     16.28 o 
  13   3   6       47.96       62.17     20.91 o 
  15   3   6        1.36      -22.56     22.56 o 
 -16   4   6       12.02      -25.93     25.93 o 
 -14   4   6       53.00       80.44     24.70 o 
 -12   4   6      590.08      551.46     33.67 o 
 -10   4   6      803.74      825.18     38.28 o 
  -8   4   6      481.54      512.90     33.59 o 
  -6   4   6     1376.10     1288.07     33.21 o 
  -4   4   6      261.74      241.40     17.56 o 
  -2   4   6       47.92       34.43     13.67 o 
   0   4   6      202.00      198.10     16.94 o 
   2   4   6       99.91      108.83     13.49 o 
   4   4   6       76.86      105.68     13.70 o 
   6   4   6        0.18       35.23     13.18 o 
   8   4   6      311.63      313.39     22.70 o 
  10   4   6        0.02       -5.58     10.24 o 
  12   4   6       52.51       32.76     16.97 o 
  14   4   6        3.15       16.34     19.97 o 
 -15   5   6       11.24       67.09     37.05 o 
 -13   5   6       31.45       35.84     29.05 o 
 -11   5   6      333.48      360.22     29.50 o 
  -9   5   6      511.51      469.53     24.69 o 
  -7   5   6     2556.06     2479.71     60.21 o 
  -5   5   6       40.38       66.70     12.65 o 
  -3   5   6      281.13      281.76     18.07 o 
  -1   5   6      422.35      426.84     17.96 o 
   1   5   6      605.27      585.74     28.63 o 
   3   5   6        1.77       19.67     14.98 o 
   5   5   6        1.32       -6.32      9.74 o 
   7   5   6        3.86       19.59     11.94 o 
   9   5   6        0.04       15.31     13.36 o 
  11   5   6       22.10       36.71     19.03 o 
  13   5   6       23.24       33.61     24.75 o 
 -12   6   6       57.83       38.82     33.13 o 
 -10   6   6      184.04      191.48     30.87 o 
  -8   6   6        0.06       -0.11     11.32 o 
  -6   6   6       19.05       36.97     11.62 o 
  -4   6   6      106.21      138.21     17.47 o 
  -2   6   6      186.30      220.88     25.22 o 
   0   6   6       24.71       14.51     14.11 o 
   2   6   6      137.51      111.44     27.54 o 
   4   6   6        4.09        2.68     12.53 o 
   6   6   6      114.42      118.74     20.72 o 
   8   6   6       41.51       35.89     20.01 o 
  10   6   6       59.13       34.01     29.90 o 
  12   6   6       21.21      -21.13     33.39 o 
 -11   7   6       12.87       17.18     26.35 o 
  -9   7   6       65.18       20.09     18.92 o 
  -7   7   6      140.76      166.96     28.87 o 
  -5   7   6       57.52      110.39     23.22 o 
  -3   7   6        0.95        4.13     11.70 o 
  -1   7   6        8.16        4.25     11.57 o 
   1   7   6       11.58        7.46     13.60 o 
   3   7   6        3.56       26.32     26.69 o 
   5   7   6       86.41       67.05     29.85 o 
   7   7   6        0.63        8.27     19.32 o 
   9   7   6        1.78      -33.01     33.01 o 
  -6   8   6       92.96       80.41     49.71 o 
  -4   8   6       59.58      137.06     43.22 o 
  -2   8   6      155.58      219.95     77.52 o 
   0   8   6       11.43       14.11     24.45 o 
   2   8   6        5.32       13.22     30.48 o 
   4   8   6       12.48        9.12     35.42 o 
 -17   1   7        0.05        9.09     15.95 o 
 -15   1   7       14.62       37.62     20.23 o 
 -13   1   7        4.07       13.69     13.91 o 
 -11   1   7        2.13       -4.57      6.66 o 
  -9   1   7     2861.60     3021.68     75.71 o 
  -7   1   7      133.39      112.82     12.33 o 
  -5   1   7     2979.90     2963.15     34.23 o 
  -3   1   7      144.82      173.77      6.14 o 
  -1   1   7    16100.40    15203.84    203.83 o 
   1   1   7      116.73      101.52      3.56 o 
   3   1   7      496.80      510.94     14.35 o 
   5   1   7       95.12      103.37      7.97 o 
   7   1   7      897.01      868.53     24.98 o 
   9   1   7      109.07      144.39     13.46 o 
  11   1   7     2642.19     2570.03     64.49 o 
  13   1   7       12.67       30.30     14.96 o 
  15   1   7        7.06        9.84     16.75 o 
  17   1   7       19.55      -40.13     48.95 o 
 -18   2   7        1.88       24.26     25.10 o 
 -16   2   7        7.96        5.59     15.20 o 
 -14   2   7      359.29      442.12     41.34 o 
 -12   2   7        0.04       12.50     12.73 o 
 -10   2   7     1381.03     1489.98     43.29 o 
  -8   2   7       28.06       50.37     10.15 o 
  -6   2   7     1067.44     1070.26     20.63 o 
  -4   2   7      455.34      484.15     23.28 o 
  -2   2   7     1994.18     2003.28     26.66 o 
   0   2   7      630.17      641.14     23.41 o 
   2   2   7        3.24       12.00      7.99 o 
   4   2   7        0.09       -3.31      3.31 o 
   6   2   7     2127.16     2007.69     36.86 o 
   8   2   7      297.97      316.07     17.60 o 
  10   2   7     1019.08      973.12     37.38 o 
  12   2   7       28.70       37.90     12.52 o 
  14   2   7      542.03      461.22     37.68 o 
  16   2   7        3.95       -8.14     20.07 o 
 -17   3   7       68.36       67.13     26.87 o 
 -15   3   7      173.04      163.13     26.05 o 
 -13   3   7      347.63      355.52     26.94 o 
 -11   3   7      144.49      161.72     18.72 o 
  -9   3   7      535.25      683.77     82.05 o 
  -7   3   7       44.93       34.90      7.18 o 
  -5   3   7      690.76      715.14     21.44 o 
  -3   3   7      828.76      819.24     28.25 o 
  -1   3   7       47.41       56.38      5.18 o 
   1   3   7      191.69      209.65     10.01 o 
   3   3   7       50.40       79.87     16.43 o 
   5   3   7      488.71      454.71     20.84 o 
   7   3   7      117.89      111.24     15.67 o 
   9   3   7       38.40       52.87     16.89 o 
  11   3   7       20.86       51.01     13.84 o 
  13   3   7       42.79        5.36     13.58 o 
  15   3   7        1.20      -18.26     22.21 o 
 -16   4   7        4.99       16.57     23.49 o 
 -14   4   7       14.37       26.37     19.35 o 
 -12   4   7        1.76       15.24     12.81 o 
 -10   4   7       87.44      101.22     18.18 o 
  -8   4   7      422.05      434.39     21.44 o 
  -6   4   7      758.31      742.24     25.44 o 
  -4   4   7     2000.88     1867.07     40.08 o 
  -2   4   7        3.51        1.25      6.36 o 
   0   4   7      848.46      802.89     33.61 o 
   2   4   7       62.89       53.39      9.89 o 
   4   4   7        1.55        4.56      7.92 o 
   6   4   7      306.67      292.29     21.08 o 
   8   4   7      285.90      284.00     23.37 o 
  10   4   7        3.54        6.40     10.48 o 
  12   4   7      148.37      162.94     29.43 o 
  14   4   7        2.02       19.86     41.76 o 
 -15   5   7       24.79       21.82     22.87 o 
 -13   5   7       94.84       70.84     24.32 o 
 -11   5   7        9.38        1.59     15.77 o 
  -9   5   7        1.14       -7.67      9.38 o 
  -7   5   7      837.59      933.75     59.31 o 
  -5   5   7     2611.33     2589.82     59.31 o 
  -3   5   7      130.64      150.72     14.99 o 
  -1   5   7       46.00       63.73     10.25 o 
   1   5   7      131.45      163.13     22.20 o 
   3   5   7      402.12      446.16     25.46 o 
   5   5   7       63.56       59.96     17.69 o 
   7   5   7      374.87      352.55     31.30 o 
   9   5   7       27.07       16.05     12.61 o 
  11   5   7        0.01       -4.39     16.96 o 
  13   5   7       39.20       83.20     36.38 o 
 -12   6   7      185.67      228.62     40.94 o 
 -10   6   7        2.24        6.73     15.21 o 
  -8   6   7      305.12      306.62     29.74 o 
  -6   6   7       76.80       82.24     16.36 o 
  -4   6   7       98.14       88.72     14.37 o 
  -2   6   7        9.80       14.13     13.12 o 
   0   6   7     1179.63     1138.48     48.80 o 
   2   6   7       43.59       53.04     16.98 o 
   4   6   7        1.43       -5.92     10.47 o 
   6   6   7      100.86       88.82     30.67 o 
   8   6   7      126.62       82.34     23.23 o 
  10   6   7       69.21       49.26     35.77 o 
  -9   7   7       82.72       88.58     29.70 o 
  -7   7   7      114.89      101.74     23.26 o 
  -5   7   7       37.13       25.65     18.66 o 
  -3   7   7      159.16      186.14     22.07 o 
  -1   7   7       87.29      276.58     90.19 o 
   1   7   7      100.78      101.99     26.52 o 
   3   7   7      247.86      280.41     41.95 o 
   5   7   7        4.95        1.97     15.63 o 
   7   7   7        1.52        4.42     16.46 o 
   9   7   7       66.79      102.80     47.12 o 
  -6   8   7       43.43       53.57     36.64 o 
  -4   8   7       65.20       26.24     27.57 o 
  -2   8   7       32.09       48.18     26.40 o 
   0   8   7       56.34       26.01     28.21 o 
   2   8   7        4.09        0.89     24.85 o 
   4   8   7       59.43       15.81     48.49 o 
 -18   0   8        3.24       61.26     46.67 o 
 -16   0   8       47.66       21.48     24.20 o 
 -14   0   8      336.59      368.44     44.82 o 
 -12   0   8      182.21      163.25     32.40 o 
 -10   0   8        0.05        1.52     13.48 o 
  -8   0   8     2990.47     2580.09    216.62 o 
  -6   0   8     1278.01     1259.27     25.07 o 
  -4   0   8     3865.87     3915.91    111.80 o 
  -2   0   8       67.15       75.79     19.05 o 
   0   0   8      994.07      913.76     37.85 o 
   2   0   8     1000.38      981.14     22.16 o 
   4   0   8     2150.47     1905.79     43.74 o 
   6   0   8        3.39       10.03     10.69 o 
   8   0   8       11.38        9.71     10.59 o 
  10   0   8      466.84      455.27     36.78 o 
  12   0   8       19.18       50.17     23.90 o 
  14   0   8       56.87       38.01     26.77 o 
  16   0   8        0.95      -14.31     27.40 o 
 -17   1   8        1.96       16.38     17.71 o 
 -15   1   8       12.38       45.82     20.80 o 
 -13   1   8      246.25      211.19     25.38 o 
 -11   1   8      205.02      186.76     12.76 o 
  -9   1   8     1661.34     1694.26     38.48 o 
  -7   1   8     1036.56      985.58     25.95 o 
  -5   1   8      157.65      143.56     12.12 o 
  -3   1   8      316.33      354.57      8.87 o 
  -1   1   8     1834.77     1760.07     27.51 o 
   1   1   8       51.81       44.89      4.84 o 
   3   1   8     2227.91     2216.99     36.36 o 
   5   1   8      318.49      323.42     13.15 o 
   7   1   8      154.63      202.47     13.95 o 
   9   1   8       53.36       56.26     11.83 o 
  11   1   8      105.74      120.17     16.17 o 
  13   1   8      149.52      119.83     16.12 o 
  15   1   8      163.45      136.67     26.64 o 
 -18   2   8       51.69       45.32     28.25 o 
 -16   2   8        0.39       -8.99     17.26 o 
 -14   2   8        0.12      -10.40     17.12 o 
 -12   2   8      217.40      186.75     18.34 o 
 -10   2   8      220.27      252.98     18.51 o 
  -8   2   8      245.27      240.55     17.93 o 
  -6   2   8     4084.83     4175.98     60.38 o 
  -4   2   8     4841.66     5155.37     64.14 o 
  -2   2   8      980.03     1059.67     19.09 o 
   0   2   8     1605.03     1559.49     16.43 o 
   2   2   8     1898.96     1790.84     20.27 o 
   4   2   8      861.61      806.18     18.56 o 
   6   2   8       24.43       34.30      7.11 o 
   8   2   8      535.94      552.40     21.57 o 
  10   2   8      261.86      230.72     19.29 o 
  12   2   8      293.07      255.76     20.60 o 
  14   2   8      398.20      403.99     33.54 o 
  16   2   8       14.32       10.83     21.29 o 
 -17   3   8        0.33       -9.31     21.54 o 
 -15   3   8       35.08       66.57     28.10 o 
 -13   3   8       38.41       81.02     17.18 o 
 -11   3   8      459.11      459.91     28.69 o 
  -9   3   8      368.19      400.90     23.58 o 
  -7   3   8       44.19       45.53      7.98 o 
  -5   3   8        5.66       10.26      7.28 o 
  -3   3   8        0.31       19.76     10.21 o 
  -1   3   8       19.20       29.83      4.20 o 
   1   3   8      549.42      613.51     19.51 o 
   3   3   8      200.50      192.23     10.84 o 
   5   3   8        6.46        9.80      7.24 o 
   7   3   8       69.87      114.32     15.52 o 
   9   3   8      100.05       87.52     15.36 o 
  11   3   8       27.38       82.66     25.72 o 
  13   3   8        4.20       20.61     18.89 o 
  15   3   8       49.32       40.51     30.07 o 
 -16   4   8       21.55       10.75     20.83 o 
 -14   4   8       49.30       36.37     19.15 o 
 -12   4   8        8.19       41.03     21.43 o 
 -10   4   8      320.50      307.86     24.13 o 
  -8   4   8      523.44      534.29     24.56 o 
  -6   4   8      632.84      620.61     29.77 o 
  -4   4   8        8.98       34.14     10.26 o 
  -2   4   8     1116.93     1110.54     30.20 o 
   0   4   8       27.76       59.26      9.89 o 
   2   4   8       40.39       39.26     12.54 o 
   4   4   8      532.09      529.12     32.87 o 
   6   4   8      212.78      215.90     18.87 o 
   8   4   8       18.40       44.20     13.92 o 
  10   4   8        6.00       12.52     10.69 o 
  12   4   8       40.93       30.88     16.84 o 
  14   4   8       24.48       36.18     27.93 o 
 -15   5   8       12.04       10.24     21.35 o 
 -13   5   8       26.35       36.63     18.49 o 
 -11   5   8      128.87      143.25     19.89 o 
  -9   5   8       45.05       76.18     19.50 o 
  -7   5   8     1431.61     1499.44     44.50 o 
  -5   5   8     1640.16     1718.95     59.48 o 
  -3   5   8     3575.33     3404.82     73.99 o 
  -1   5   8     1363.57     1229.28     41.39 o 
   1   5   8       73.77       77.97     13.66 o 
   3   5   8       70.94       97.64     18.97 o 
   5   5   8      589.99      543.19     30.05 o 
   7   5   8      241.37      246.67     26.24 o 
   9   5   8       60.19       39.36     28.21 o 
  11   5   8       22.68      -14.94     21.74 o 
  13   5   8        7.45      -13.31     22.12 o 
 -12   6   8       18.35       53.51     24.03 o 
 -10   6   8      240.61      254.87     32.60 o 
  -8   6   8      154.07      189.33     25.47 o 
  -6   6   8      730.55      726.71     31.65 o 
  -4   6   8      174.45      172.32     17.33 o 
  -2   6   8       76.16       57.40     16.25 o 
   0   6   8        2.54        3.23     11.20 o 
   2   6   8      257.81      254.71     22.98 o 
   4   6   8        0.08       49.45     21.74 o 
   6   6   8      136.87      118.99     25.72 o 
   8   6   8        5.07        5.36     14.34 o 
  10   6   8       69.81      102.82     38.68 o 
  -9   7   8       54.00       34.40     24.79 o 
  -7   7   8       12.92       18.25     15.29 o 
  -5   7   8       18.13       11.02     14.01 o 
  -3   7   8       56.89       54.63     17.06 o 
  -1   7   8        0.38       -3.26     12.29 o 
   1   7   8       36.32       48.40     29.96 o 
   3   7   8       25.08       39.89     21.41 o 
   5   7   8        0.25       -7.27     16.36 o 
   7   7   8       14.52        5.16     15.30 o 
  -6   8   8        1.73       28.58     41.80 o 
  -4   8   8       29.93       29.34     47.73 o 
  -2   8   8      107.37       90.91     43.96 o 
   0   8   8       76.33       66.70     34.53 o 
   2   8   8       20.83       21.14     30.54 o 
   4   8   8       65.23       76.22     41.93 o 
 -17   1   9       16.39       10.64     21.61 o 
 -15   1   9       68.65       47.78     19.91 o 
 -13   1   9        6.76        6.16     11.78 o 
 -11   1   9       22.64       29.91     13.54 o 
  -9   1   9      696.97      636.75     21.93 o 
  -7   1   9      623.86      599.91     27.80 o 
  -5   1   9      686.59      799.60     25.54 o 
  -3   1   9        2.12        3.16      3.85 o 
  -1   1   9     4588.24     4516.46     68.51 o 
   1   1   9     1480.53     1513.28     19.49 o 
   3   1   9     2269.36     2178.75     37.80 o 
   5   1   9      119.88      119.32     13.15 o 
   7   1   9      458.73      481.58     21.34 o 
   9   1   9      274.03      295.46     20.20 o 
  11   1   9      262.72      218.81     19.20 o 
  13   1   9       76.82       74.20     16.18 o 
  15   1   9      241.80      205.36     30.06 o 
 -18   2   9       19.13       37.69     25.58 o 
 -16   2   9       23.82       35.54     21.51 o 
 -14   2   9        4.39        8.58     15.19 o 
 -12   2   9        8.05       12.18      8.78 o 
 -10   2   9      862.63      907.66     33.28 o 
  -8   2   9       55.42       63.50     10.83 o 
  -6   2   9     9504.95    10028.82    129.74 o 
  -4   2   9      139.80      158.18      9.11 o 
  -2   2   9     7184.54     7508.85     81.81 o 
   0   2   9        0.00       -3.59      3.59 o 
   2   2   9     1955.11     2028.08     24.31 o 
   4   2   9       96.10       96.88      8.37 o 
   6   2   9      210.54      208.54     13.76 o 
   8   2   9        5.16       18.27     10.98 o 
  10   2   9      112.52      127.24     14.58 o 
  12   2   9       20.31       25.64     12.54 o 
  14   2   9      344.65      277.09     36.72 o 
  16   2   9        1.50       -0.38     19.50 o 
 -17   3   9       40.10       37.79     21.98 o 
 -15   3   9        0.78       20.62     17.25 o 
 -13   3   9      336.83      327.52     26.12 o 
 -11   3   9      941.16     1042.08     42.11 o 
  -9   3   9      927.29      953.36     35.73 o 
  -7   3   9      677.31      715.71     22.35 o 
  -5   3   9     2262.07     2322.34     57.18 o 
  -3   3   9      184.88      140.97     16.42 o 
  -1   3   9      327.35      316.92     15.43 o 
   1   3   9       41.36       63.35     18.90 o 
   3   3   9      101.15      113.62     19.28 o 
   5   3   9        0.06       -2.94      6.44 o 
   7   3   9       15.66        9.77      8.96 o 
   9   3   9       27.04       33.32     12.73 o 
  11   3   9      230.06      234.53     24.58 o 
  13   3   9       92.22      108.81     26.48 o 
  15   3   9       21.44        7.94     26.57 o 
 -16   4   9        0.05       14.23     24.74 o 
 -14   4   9      104.57      141.23     26.55 o 
 -12   4   9      135.11      120.21     19.19 o 
 -10   4   9        9.10       12.25     10.82 o 
  -8   4   9       73.26      136.02     32.09 o 
  -6   4   9       60.14      101.85     22.64 o 
  -4   4   9      359.89      335.29     16.15 o 
  -2   4   9      561.98      516.07     23.51 o 
   0   4   9      221.23      175.22     12.92 o 
   2   4   9      530.22      523.55     20.32 o 
   4   4   9       53.90      173.52     61.61 o 
   6   4   9      176.39      234.90     24.60 o 
   8   4   9        3.07      -11.05     11.05 o 
  10   4   9        3.24        7.54     11.01 o 
  12   4   9       43.57       26.17     18.35 o 
  14   4   9        4.93       10.81     28.40 o 
 -15   5   9        3.54       50.34     61.09 o 
 -13   5   9        8.83        7.05     12.62 o 
 -11   5   9      139.84      167.19     28.49 o 
  -9   5   9      912.08      833.38     39.21 o 
  -7   5   9        7.72       26.72     14.16 o 
  -5   5   9        1.45       12.12     10.10 o 
  -3   5   9     1100.22     1107.94     39.41 o 
  -1   5   9     3889.43     3820.84     84.47 o 
   1   5   9      354.31      338.59     21.33 o 
   3   5   9       40.06       30.40     16.27 o 
   5   5   9        0.05       36.48     29.21 o 
   7   5   9      105.62       95.45     18.81 o 
   9   5   9       14.67       -7.02     16.22 o 
  11   5   9      127.67      165.25     35.22 o 
  13   5   9        9.20       -1.61     23.99 o 
 -12   6   9       70.34       43.01     22.85 o 
 -10   6   9      182.02      197.82     31.53 o 
  -8   6   9      280.51      239.36     24.00 o 
  -6   6   9       48.74       64.36     13.74 o 
  -4   6   9      860.68      849.84     36.52 o 
  -2   6   9       79.25       97.47     16.73 o 
   0   6   9      214.36      188.36     21.24 o 
   2   6   9      120.08      143.12     25.76 o 
   4   6   9      217.43      187.61     31.81 o 
   6   6   9       90.91      100.97     26.12 o 
   8   6   9        7.57       14.81     17.38 o 
  10   6   9        3.32        4.02     19.68 o 
  -9   7   9        1.88        8.09     25.54 o 
  -7   7   9        0.34        2.38     14.00 o 
  -5   7   9       25.63       21.46     22.05 o 
  -3   7   9       21.63       18.70     19.63 o 
  -1   7   9        6.53       20.14     21.01 o 
   1   7   9        0.00        8.69     14.45 o 
   3   7   9       44.77       15.65     17.10 o 
   5   7   9       26.79       53.49     28.10 o 
   7   7   9      107.45      129.23     49.66 o 
  -6   8   9       23.38       42.56     54.87 o 
  -4   8   9        1.34       30.55     41.65 o 
  -2   8   9       45.57       51.70     32.23 o 
   0   8   9       84.48       84.79     30.03 o 
   2   8   9       20.91       29.03     30.72 o 
   4   8   9       61.63       90.27     46.59 o 
 -18   0  10        7.65      -10.96     38.08 o 
 -16   0  10       51.80       25.77     24.67 o 
 -14   0  10       12.32       75.14     29.33 o 
 -12   0  10        2.31        7.99     19.61 o 
 -10   0  10      799.80      888.19     52.02 o 
  -8   0  10        3.41       17.10     11.73 o 
  -6   0  10      961.29      934.66     40.07 o 
  -4   0  10       15.22        9.29      5.66 o 
  -2   0  10     3546.82     3456.25     57.19 o 
   0   0  10      265.58      240.28     17.10 o 
   2   0  10      221.85      215.41     11.53 o 
   4   0  10       41.88       62.00      9.73 o 
   6   0  10      146.86      135.57     14.96 o 
   8   0  10       17.28       41.80     15.64 o 
  10   0  10      210.92      187.04     27.01 o 
  12   0  10       23.57        9.85     17.05 o 
  14   0  10      238.65      231.34     48.58 o 
  16   0  10       11.97       31.76     32.29 o 
 -17   1  10       16.31       24.38     21.36 o 
 -15   1  10       11.98       11.70     15.01 o 
 -13   1  10       40.16       50.38     16.67 o 
 -11   1  10       25.32       14.22     12.06 o 
  -9   1  10      398.75      406.20     25.62 o 
  -7   1  10      342.92      379.93     10.84 o 
  -5   1  10     7251.35     7941.39    107.66 o 
  -3   1  10     2103.18     2264.48     36.20 o 
  -1   1  10      580.68      567.69     10.58 o 
   1   1  10     1974.98     1955.95     40.17 o 
   3   1  10       25.74       47.11     18.14 o 
   5   1  10       55.50       64.30      8.24 o 
   7   1  10      230.12      253.01     15.90 o 
   9   1  10      234.78      250.27     20.28 o 
  11   1  10       59.27       94.48     16.07 o 
  13   1  10        2.53       17.09     11.92 o 
  15   1  10       46.07       20.86     18.30 o 
 -18   2  10       25.84       32.79     25.64 o 
 -16   2  10       40.51       33.60     19.55 o 
 -14   2  10       78.36      107.89     23.02 o 
 -12   2  10       87.71       92.44     17.39 o 
 -10   2  10        1.00       25.93     10.57 o 
  -8   2  10      261.18      268.15     15.02 o 
  -6   2  10     3931.60     4197.74     63.49 o 
  -4   2  10       81.35      109.11      8.20 o 
  -2   2  10     8257.67     8822.30     89.98 o 
   0   2  10      265.61      301.34     12.11 o 
   2   2  10      162.14      143.36     11.52 o 
   4   2  10     1186.57     1180.95     22.80 o 
   6   2  10       74.99       90.20     15.88 o 
   8   2  10       95.08      106.25     13.02 o 
  10   2  10       13.92      103.65     37.34 o 
  12   2  10      114.18      141.59     18.14 o 
  14   2  10       47.85       89.80     29.45 o 
 -17   3  10       63.33       43.30     31.70 o 
 -15   3  10      120.42       94.82     36.68 o 
 -13   3  10       31.42       31.12     14.50 o 
 -11   3  10      111.02      131.16     17.68 o 
  -9   3  10       17.05       40.36     13.38 o 
  -7   3  10      108.06      192.44     27.62 o 
  -5   3  10      170.63      227.30     48.03 o 
  -3   3  10      831.53      890.99     20.21 o 
  -1   3  10     1245.33     1238.18     19.27 o 
   1   3  10       33.94       45.23     10.41 o 
   3   3  10      220.37      214.32     10.78 o 
   5   3  10       31.33       63.17     15.87 o 
   7   3  10      116.75      135.02     17.16 o 
   9   3  10        8.65       12.27     10.45 o 
  11   3  10       10.37       28.30     14.13 o 
  13   3  10      147.78      156.79     28.66 o 
  15   3  10       16.17       -7.42     29.94 o 
 -16   4  10        0.50       37.68     20.64 o 
 -14   4  10        2.99       -5.36     16.06 o 
 -12   4  10      126.97      134.57     20.95 o 
 -10   4  10      413.34      395.27     27.31 o 
  -8   4  10        0.50       10.10      8.50 o 
  -6   4  10      655.75      599.66     23.37 o 
  -4   4  10       42.16       56.77     16.76 o 
  -2   4  10        3.22        2.96      5.76 o 
   0   4  10      523.32      462.42     17.13 o 
   2   4  10     1047.79      898.19     47.44 o 
   4   4  10        1.83        7.88      7.38 o 
   6   4  10      237.62      224.94     25.65 o 
   8   4  10      390.15      374.75     25.25 o 
  10   4  10      237.40      263.70     25.47 o 
  12   4  10       18.40       -2.39     15.64 o 
  14   4  10       23.77       33.76     36.15 o 
 -15   5  10        2.32      -24.14     24.14 o 
 -13   5  10      105.46      141.78     23.65 o 
 -11   5  10       51.22       75.57     20.25 o 
  -9   5  10      305.09      293.82     32.85 o 
  -7   5  10      669.97      668.83     27.73 o 
  -5   5  10       73.35      107.35     14.06 o 
  -3   5  10     1922.17     1922.74     58.02 o 
  -1   5  10      859.43      857.84     32.38 o 
   1   5  10     1493.84     1486.00     44.49 o 
   3   5  10     1341.66     1192.18     54.26 o 
   5   5  10        1.22       -3.59     12.00 o 
   7   5  10        6.17       -4.56     25.65 o 
   9   5  10      265.50      248.30     36.00 o 
  11   5  10      110.99       74.43     30.09 o 
 -12   6  10       30.55       35.96     20.76 o 
 -10   6  10       32.34       21.57     16.32 o 
  -8   6  10       49.72       78.44     16.28 o 
  -6   6  10      318.17      287.11     21.75 o 
  -4   6  10       76.37       61.26     22.86 o 
  -2   6  10     1341.07     1321.35     57.31 o 
   0   6  10      331.80      328.06     34.77 o 
   2   6  10      196.34      228.58     29.16 o 
   4   6  10      163.94      168.38     33.66 o 
   6   6  10       44.46       34.28     25.17 o 
   8   6  10        0.00      -24.81     24.81 o 
  10   6  10       30.73       26.87     32.02 o 
  -9   7  10        0.02       12.79     24.77 o 
  -7   7  10       19.73       28.78     21.40 o 
  -5   7  10       20.92       17.38     15.46 o 
  -3   7  10       20.64       28.33     24.99 o 
  -1   7  10        6.21       48.66     43.39 o 
   1   7  10        3.45        9.88     14.80 o 
   3   7  10       38.62       56.39     29.56 o 
   5   7  10        9.04       -5.54     18.55 o 
   7   7  10       47.68       66.11     39.16 o 
  -4   8  10        0.53       13.68     37.24 o 
  -2   8  10       12.59       14.66     28.04 o 
   0   8  10       49.06       52.65     32.35 o 
   2   8  10       28.91        4.82     25.38 o 
 -17   1  11       75.90       90.55     33.46 o 
 -15   1  11        0.61      -18.35     18.35 o 
 -13   1  11       14.29       19.88     14.65 o 
 -11   1  11      601.21      627.71     35.86 o 
  -9   1  11       19.56       33.75     20.36 o 
  -7   1  11        0.00        3.84      5.82 o 
  -5   1  11     2188.91     2020.74     62.80 o 
  -3   1  11     5910.29     6491.42     74.05 o 
  -1   1  11     3573.45     3512.69     61.18 o 
   1   1  11     1127.27     1208.08     52.14 o 
   3   1  11      459.10      403.65     17.67 o 
   5   1  11       81.62      100.50      9.90 o 
   7   1  11       10.65       25.68     13.73 o 
   9   1  11       36.06       44.95     12.12 o 
  11   1  11       22.98       36.46     13.02 o 
  13   1  11       43.58       32.44     13.24 o 
  15   1  11       23.52       15.15     20.31 o 
 -18   2  11        1.73       -1.90     16.64 o 
 -16   2  11        0.70       29.15     19.59 o 
 -14   2  11        0.84       -5.93     12.34 o 
 -12   2  11       11.61       39.56     25.26 o 
 -10   2  11       24.69       60.38     23.24 o 
  -8   2  11      385.19      347.71     15.14 o 
  -6   2  11      528.76      534.20     17.68 o 
  -4   2  11      186.58      192.93     12.02 o 
  -2   2  11     9530.18    10269.25    100.77 o 
   0   2  11        9.98       20.74     10.75 o 
   2   2  11     5098.85     5506.75     55.41 o 
   4   2  11      323.10      358.07     35.04 o 
   6   2  11      162.87      170.02     12.40 o 
   8   2  11        6.67        6.45      7.69 o 
  10   2  11       67.79       76.50     13.57 o 
  12   2  11       14.40       19.52     12.18 o 
  14   2  11        9.61       18.43     17.38 o 
 -17   3  11       21.66       -2.48     15.86 o 
 -15   3  11      105.93      136.86     27.01 o 
 -13   3  11       59.11       74.33     16.90 o 
 -11   3  11       23.97       57.09     31.40 o 
  -9   3  11      646.62      647.61     30.89 o 
  -7   3  11     1637.64     1640.17     37.08 o 
  -5   3  11     1028.00     1018.63     26.10 o 
  -3   3  11     1629.10     1703.50     30.16 o 
  -1   3  11     2450.57     2527.41     50.32 o 
   1   3  11       47.58       61.33     12.58 o 
   3   3  11       71.70       79.50     10.06 o 
   5   3  11      157.50      164.13     13.24 o 
   7   3  11       17.23       49.04     11.63 o 
   9   3  11      173.53      170.22     19.35 o 
  11   3  11       12.46       10.37     11.51 o 
  13   3  11        2.68       16.50     20.83 o 
 -16   4  11       22.26       23.62     19.49 o 
 -14   4  11       19.03       33.40     18.98 o 
 -12   4  11        5.75        5.96     12.44 o 
 -10   4  11      492.22      502.17     30.32 o 
  -8   4  11     1523.59     1510.86     47.08 o 
  -6   4  11      651.06      630.98     32.17 o 
  -4   4  11     1120.08     1097.54     29.15 o 
  -2   4  11       20.41       23.30      6.06 o 
   0   4  11      111.14       99.36     18.30 o 
   2   4  11      151.68      215.79     38.42 o 
   4   4  11      114.99      125.58     21.79 o 
   6   4  11      234.54      261.68     39.32 o 
   8   4  11       53.10       71.09     14.83 o 
  10   4  11      194.47      237.10     28.68 o 
  12   4  11        1.01        7.75     22.01 o 
 -15   5  11        1.09       27.38     27.91 o 
 -13   5  11        7.09        3.16     13.16 o 
 -11   5  11        0.14       -7.60     11.63 o 
  -9   5  11       27.44       22.46     13.22 o 
  -7   5  11      235.79      249.58     26.93 o 
  -5   5  11     2416.62     2264.31     55.11 o 
  -3   5  11        4.35       30.42     19.02 o 
  -1   5  11        6.05       14.71      9.62 o 
   1   5  11      355.57      423.45     49.07 o 
   3   5  11     1848.43     1827.52     70.17 o 
   5   5  11      266.09      267.45     39.29 o 
   7   5  11        9.35       15.69     19.63 o 
   9   5  11       42.58       39.92     18.49 o 
  11   5  11        2.66        8.85     21.12 o 
 -12   6  11       17.67       33.55     28.83 o 
 -10   6  11       75.30      113.76     30.39 o 
  -8   6  11       36.27       46.17     17.68 o 
  -6   6  11      156.51      153.18     19.53 o 
  -4   6  11        7.63       -1.47      8.24 o 
  -2   6  11      207.74      174.05     28.26 o 
   0   6  11      865.97      827.26     48.19 o 
   2   6  11      166.32      166.49     33.80 o 
   4   6  11       51.20       37.31     22.24 o 
   6   6  11      148.21      155.79     30.51 o 
   8   6  11       12.20       10.37     18.92 o 
  10   6  11       14.62       11.14     27.82 o 
  -7   7  11        3.05      -17.64     27.13 o 
  -5   7  11       31.01       23.29     17.09 o 
  -3   7  11       56.88       41.70     20.02 o 
  -1   7  11       17.68       38.46     20.94 o 
   1   7  11        0.00       -6.82     14.50 o 
   3   7  11       74.12       54.52     26.40 o 
   5   7  11       55.00       65.65     29.78 o 
   7   7  11        0.63       -9.01     21.84 o 
  -4   8  11        4.51       24.13     39.60 o 
  -2   8  11        4.08       11.69     31.08 o 
   0   8  11        0.05        7.30     23.14 o 
   2   8  11       12.29      -20.83     27.69 o 
 -18   0  12       18.85       -1.64     20.29 o 
 -16   0  12        5.65      106.74     80.79 o 
 -14   0  12      120.51      111.50     30.47 o 
 -12   0  12      184.19      188.64     36.71 o 
 -10   0  12       16.34       47.29     37.62 o 
  -8   0  12       63.68       60.65     12.68 o 
  -6   0  12     1380.91     1459.41     36.79 o 
  -4   0  12      178.36      172.91     11.93 o 
  -2   0  12       63.32      103.35     15.91 o 
   0   0  12     2354.41     2385.24     62.61 o 
   2   0  12      267.28      284.04     19.90 o 
   4   0  12     2102.49     2096.38     52.73 o 
   6   0  12      256.72      273.58     30.48 o 
   8   0  12      151.86      140.27     21.11 o 
  10   0  12      285.42      334.66     32.09 o 
  12   0  12      111.92      119.26     26.40 o 
  14   0  12      153.55      221.48     50.23 o 
 -17   1  12       17.06        6.73     18.10 o 
 -15   1  12        0.71        6.85     16.13 o 
 -13   1  12        0.47       -9.06     12.90 o 
 -11   1  12       50.56       68.73     21.19 o 
  -9   1  12      208.06      226.05     18.86 o 
  -7   1  12       60.84       63.13      6.50 o 
  -5   1  12      680.60      850.03     20.80 o 
  -3   1  12       21.88       23.91     11.51 o 
  -1   1  12     5592.94     6056.93     72.87 o 
   1   1  12      173.90      285.03     54.31 o 
   3   1  12      308.71      293.06     10.72 o 
   5   1  12      574.73      586.33     20.94 o 
   7   1  12      183.43      176.01     16.06 o 
   9   1  12       53.75       62.48     22.58 o 
  11   1  12       55.06       40.08     14.21 o 
  13   1  12       21.06       31.01     13.94 o 
  15   1  12       26.80        1.70     15.40 o 
 -18   2  12       14.09       42.11     43.17 o 
 -16   2  12       46.82       52.09     23.36 o 
 -14   2  12       29.67       52.15     18.80 o 
 -12   2  12       24.60       30.27     11.37 o 
 -10   2  12       93.87      112.18     21.52 o 
  -8   2  12       58.35       51.04      6.87 o 
  -6   2  12      121.46      132.96     12.03 o 
  -4   2  12       69.84       96.46     10.66 o 
  -2   2  12     5274.14     5700.91    127.14 o 
   0   2  12      260.55      284.82     12.15 o 
   2   2  12     5116.10     5440.84    175.52 o 
   4   2  12       75.73       92.26     23.01 o 
   6   2  12      111.95      131.80     11.18 o 
   8   2  12      231.31      243.24     19.57 o 
  10   2  12        6.41        6.53      8.16 o 
  12   2  12        6.25        0.01     14.39 o 
  14   2  12        0.92        6.80     23.03 o 
 -17   3  12       33.25       45.65     26.42 o 
 -15   3  12       92.44      101.21     24.88 o 
 -13   3  12      152.28      173.56     21.10 o 
 -11   3  12      215.60      187.89     19.85 o 
  -9   3  12      150.78      177.21     17.76 o 
  -7   3  12      266.97      249.48     15.86 o 
  -5   3  12       95.96      172.43     33.64 o 
  -3   3  12      876.67      905.57     28.40 o 
  -1   3  12      113.30      102.73      8.63 o 
   1   3  12     2393.08     2431.56     65.38 o 
   3   3  12      760.97      813.28     38.67 o 
   5   3  12        3.31        7.87      8.56 o 
   7   3  12       19.79       15.47     10.15 o 
   9   3  12        1.68        7.80      9.87 o 
  11   3  12       54.57       65.69     21.38 o 
  13   3  12       10.77       55.86     55.48 o 
 -16   4  12       29.81       41.91     23.17 o 
 -14   4  12       33.44       31.68     19.75 o 
 -12   4  12        5.30       -3.81     11.10 o 
 -10   4  12       52.50       64.30     16.20 o 
  -8   4  12      449.09      447.26     45.76 o 
  -6   4  12     2016.80     1838.62     44.92 o 
  -4   4  12       39.15       66.18     15.20 o 
  -2   4  12      876.39      797.15     20.10 o 
   0   4  12      186.09      208.77     32.42 o 
   2   4  12      506.26      505.50     32.36 o 
   4   4  12      565.47      535.86     36.86 o 
   6   4  12      377.40      407.11     42.63 o 
   8   4  12        2.28       -0.20     10.81 o 
  10   4  12      174.48      157.47     26.32 o 
  12   4  12      132.76       98.42     34.35 o 
 -13   5  12       36.48       47.97     18.36 o 
 -11   5  12       37.58       77.70     18.51 o 
  -9   5  12      104.11      129.79     20.11 o 
  -7   5  12       45.78       72.90     18.06 o 
  -5   5  12     1304.47     1249.30     37.77 o 
  -3   5  12     1230.63     1132.03     36.13 o 
  -1   5  12      366.79      345.01     36.41 o 
   1   5  12      796.69      919.88     49.46 o 
   3   5  12       90.08      103.53     25.41 o 
   5   5  12      192.16      223.16     37.48 o 
   7   5  12      150.61      174.79     28.96 o 
   9   5  12        3.08        1.33     13.94 o 
  11   5  12        2.31        4.04     22.05 o 
 -12   6  12       12.03        5.61     28.21 o 
 -10   6  12        1.44       22.74     16.79 o 
  -8   6  12        2.34        8.47     11.54 o 
  -6   6  12        9.41       11.83     12.03 o 
  -4   6  12        0.56       -4.05     11.51 o 
  -2   6  12      224.14      265.54     36.47 o 
   0   6  12        3.03       14.11     18.62 o 
   2   6  12      920.22      972.09     65.34 o 
   4   6  12       73.54       82.31     29.32 o 
   6   6  12      110.93      126.06     30.99 o 
   8   6  12       90.52      117.61     30.73 o 
  10   6  12        0.17       -8.71     28.33 o 
  -9   7  12        2.06       -3.34     21.28 o 
  -7   7  12      120.84      148.41     48.26 o 
  -5   7  12       16.38       14.45     19.40 o 
  -3   7  12       15.79       22.53     19.20 o 
  -1   7  12       12.16        2.25     14.58 o 
   1   7  12       35.45       21.40     21.21 o 
   3   7  12       12.77       24.63     22.96 o 
   5   7  12       93.93      127.40     38.91 o 
   7   7  12       39.05       31.95     36.83 o 
  -2   8  12       14.94      -13.53     46.36 o 
   0   8  12        3.28       10.14     24.74 o 
 -17   1  13       81.55       99.10     31.79 o 
 -15   1  13       46.86       32.17     17.86 o 
 -13   1  13       79.56      107.40     24.55 o 
 -11   1  13        2.30       11.43     11.34 o 
  -9   1  13      451.05      431.21     25.41 o 
  -7   1  13     1043.48     1155.68     30.79 o 
  -5   1  13       92.63      105.69     14.24 o 
  -3   1  13     1073.62     1190.92     22.29 o 
  -1   1  13      258.29      504.63    164.54 o 
   1   1  13     7020.47     7504.99     82.52 o 
   3   1  13     1141.46     1085.52     23.11 o 
   5   1  13      734.55      812.99     25.92 o 
   7   1  13      102.35      109.04     13.07 o 
   9   1  13       16.08       27.79     10.85 o 
  11   1  13        0.34        2.26      8.84 o 
  13   1  13       26.08       38.68     13.72 o 
  15   1  13        2.49        7.46     30.69 o 
 -16   2  13      246.12      285.93     34.45 o 
 -14   2  13       18.15        2.23     14.49 o 
 -12   2  13       40.02       54.38     14.30 o 
 -10   2  13      124.79      166.48     19.63 o 
  -8   2  13       88.79      102.55     10.24 o 
  -6   2  13       11.00       30.28      7.81 o 
  -4   2  13      828.56      876.00     20.29 o 
  -2   2  13        3.42       -6.11      7.85 o 
   0   2  13      688.45      725.87     30.55 o 
   2   2  13     1126.39     1223.42     31.22 o 
   4   2  13       13.84        9.60      8.54 o 
   6   2  13      585.03      618.36     26.48 o 
   8   2  13      189.60      211.90     17.07 o 
  10   2  13        1.85        5.28      8.00 o 
  12   2  13        2.80        0.06     10.51 o 
  14   2  13        8.38       -0.72     22.69 o 
 -17   3  13        0.41       18.51     20.45 o 
 -15   3  13       40.62       42.12     39.21 o 
 -13   3  13       14.26       12.85     15.87 o 
 -11   3  13       37.70       39.24     13.28 o 
  -9   3  13        7.50       17.46     11.35 o 
  -7   3  13       77.10       84.18     15.77 o 
  -5   3  13      428.57      433.32     16.55 o 
  -3   3  13       42.95       44.72      9.86 o 
  -1   3  13      110.54      129.47     12.43 o 
   1   3  13      293.34      275.49     26.83 o 
   3   3  13      387.99      419.94     44.45 o 
   5   3  13      760.48      709.07     38.95 o 
   7   3  13        1.81       -8.58      8.58 o 
   9   3  13        3.53       13.64     11.36 o 
  11   3  13       32.61       25.92     17.47 o 
  13   3  13      142.82      170.87     39.45 o 
 -16   4  13        2.89        5.60     18.51 o 
 -14   4  13       11.49       16.84     17.22 o 
 -12   4  13      121.97      143.66     20.40 o 
 -10   4  13        0.18      -11.17     11.17 o 
  -8   4  13       33.14       50.95     14.21 o 
  -6   4  13      324.02      404.58     64.28 o 
  -4   4  13     3926.24     3647.07     65.05 o 
  -2   4  13     1611.83     1537.76     41.56 o 
   0   4  13     2712.07     2695.50     82.45 o 
   2   4  13        9.39       24.14     17.23 o 
   4   4  13       39.75      172.25     64.67 o 
   6   4  13      465.46      515.07     50.88 o 
   8   4  13       75.18       90.19     22.67 o 
  10   4  13       16.53       18.41     17.94 o 
  12   4  13       81.64       44.05     30.76 o 
 -13   5  13       31.91       64.22     19.48 o 
 -11   5  13       10.60       12.75     12.06 o 
  -9   5  13      124.16      129.46     18.31 o 
  -7   5  13       14.52       32.92     14.95 o 
  -5   5  13        8.35       42.44     22.53 o 
  -3   5  13      106.53       97.21     18.83 o 
  -1   5  13     2016.17     1899.73     71.65 o 
   1   5  13       47.31       47.01     19.25 o 
   3   5  13        0.81       62.68     50.10 o 
   5   5  13       10.85       37.02     20.73 o 
   7   5  13      316.48      319.76     35.86 o 
   9   5  13       73.82       59.60     22.92 o 
  11   5  13        1.30       19.48     26.74 o 
 -12   6  13        9.13       18.69     30.75 o 
 -10   6  13      128.62      206.38     38.90 o 
  -8   6  13       30.18       30.42     16.50 o 
  -6   6  13       65.74       74.70     23.38 o 
  -4   6  13        6.69       18.26     14.91 o 
  -2   6  13        0.70       30.76     15.74 o 
   0   6  13      209.82      231.84     59.05 o 
   2   6  13      207.37      210.31     31.14 o 
   4   6  13      346.72      388.54     47.53 o 
   6   6  13       80.85       79.47     28.29 o 
   8   6  13        2.23       -4.25     16.81 o 
  -9   7  13        9.78        1.82     20.06 o 
  -7   7  13       66.90       97.97     54.72 o 
  -5   7  13       87.72       60.59     24.16 o 
  -3   7  13       11.04       37.42     22.36 o 
  -1   7  13       41.29       19.23     22.12 o 
   1   7  13       74.36       80.23     29.98 o 
   3   7  13       97.66       66.21     30.52 o 
   5   7  13        1.14       -5.96     17.72 o 
 -18   0  14       17.82       51.01     40.34 o 
 -16   0  14        4.42       13.60     23.11 o 
 -14   0  14      326.61      221.92     41.18 o 
 -12   0  14        1.56       12.51     19.32 o 
 -10   0  14      121.54      120.05     26.69 o 
  -8   0  14     1280.78     1247.75     59.33 o 
  -6   0  14      783.32      789.69     28.39 o 
  -4   0  14        8.98       10.34      6.56 o 
  -2   0  14      542.85      629.12     27.25 o 
   0   0  14     1345.77     1326.93     46.47 o 
   2   0  14     3957.23     3959.54     78.35 o 
   4   0  14      197.55      189.19     21.66 o 
   6   0  14      152.57      173.79     26.99 o 
   8   0  14      904.22      962.29     51.79 o 
  10   0  14       90.81       94.62     27.78 o 
  12   0  14       89.79       77.32     28.89 o 
  14   0  14       89.21       83.81     75.55 o 
 -17   1  14      105.42      131.82     27.87 o 
 -15   1  14        6.97       18.44     17.95 o 
 -13   1  14        7.87       27.68     15.99 o 
 -11   1  14      126.51      153.38     20.37 o 
  -9   1  14       45.98       77.78     10.95 o 
  -7   1  14       31.26       34.66      9.11 o 
  -5   1  14      328.63      336.67     13.31 o 
  -3   1  14       52.91       47.61      5.66 o 
  -1   1  14     1010.84     1115.32     19.72 o 
   1   1  14       19.78      130.82     47.59 o 
   3   1  14      715.61      671.74     38.33 o 
   5   1  14       71.80      149.99     35.00 o 
   7   1  14        2.92       28.78     14.14 o 
   9   1  14      127.67      114.64     16.34 o 
  11   1  14       27.73       28.30     12.30 o 
  13   1  14       19.35        7.87     12.04 o 
  15   1  14       28.69        5.02     39.52 o 
 -16   2  14      138.30      148.50     29.59 o 
 -14   2  14        0.10       27.72     17.04 o 
 -12   2  14       55.26       65.73     13.79 o 
 -10   2  14        2.70       -7.46      8.87 o 
  -8   2  14        2.36       -1.05     10.69 o 
  -6   2  14      294.08      313.43     14.61 o 
  -4   2  14      143.75      155.82      9.90 o 
  -2   2  14      508.09      465.03     31.37 o 
   0   2  14       33.46       91.72     29.86 o 
   2   2  14      349.15      373.55     30.12 o 
   4   2  14      165.54      149.30     15.02 o 
   6   2  14      648.51      670.69     29.10 o 
   8   2  14        3.10       -5.86      9.49 o 
  10   2  14        6.45       33.17     15.79 o 
  12   2  14        1.60       -2.08     11.10 o 
  14   2  14        0.02        7.73     26.79 o 
 -17   3  14       26.42       12.61     19.41 o 
 -15   3  14        4.19       12.33     16.05 o 
 -13   3  14      124.20      142.87     23.34 o 
 -11   3  14       52.89       75.26     25.89 o 
  -9   3  14      229.49      214.17     19.08 o 
  -7   3  14      402.92      455.27     20.50 o 
  -5   3  14       11.60       19.42      6.80 o 
  -3   3  14      944.24      865.54     19.10 o 
  -1   3  14       80.02       73.17      8.80 o 
   1   3  14     2360.04     2417.99     69.74 o 
   3   3  14      461.36      418.26     29.92 o 
   5   3  14      959.88      921.42     46.99 o 
   7   3  14      241.38      273.51     27.77 o 
   9   3  14        9.88        2.41     13.01 o 
  11   3  14        0.73        8.30     14.83 o 
  13   3  14       11.78        4.80     23.76 o 
 -16   4  14        4.78       18.27     26.94 o 
 -14   4  14       13.03       44.84     19.94 o 
 -12   4  14      184.61      197.51     25.37 o 
 -10   4  14      194.15      215.97     21.09 o 
  -8   4  14        0.68        9.67      8.87 o 
  -6   4  14      279.58      273.09     16.96 o 
  -4   4  14      551.01      510.91     18.89 o 
  -2   4  14     4067.69     3986.87    101.64 o 
   0   4  14      486.36      476.20     34.41 o 
   2   4  14     1085.65     1073.71     51.05 o 
   4   4  14      555.66      513.32     40.41 o 
   6   4  14      426.88      510.56     74.35 o 
   8   4  14      169.81      188.29     29.23 o 
  10   4  14       42.54       67.49     25.30 o 
  12   4  14        3.64        4.43     22.63 o 
 -13   5  14       30.22       28.15     16.35 o 
 -11   5  14        4.04       -8.74     13.32 o 
  -9   5  14       28.33       27.07     14.35 o 
  -7   5  14      320.03      275.98     20.19 o 
  -5   5  14       38.74       35.31     12.50 o 
  -3   5  14        0.22        6.48     11.42 o 
  -1   5  14      538.86      620.82     76.45 o 
   1   5  14     1004.09     1025.11     51.27 o 
   3   5  14      354.08      375.44     37.87 o 
   5   5  14      156.72      217.09     38.68 o 
   7   5  14       35.86       65.67     21.58 o 
   9   5  14        4.17       -2.70     14.50 o 
  11   5  14        4.97       -1.99     21.53 o 
 -12   6  14        1.49       46.44     31.49 o 
 -10   6  14      112.98       90.68     23.10 o 
  -8   6  14       10.71       19.06     24.09 o 
  -6   6  14       12.34       16.18     18.04 o 
  -4   6  14       68.05       82.62     28.21 o 
  -2   6  14        0.10      -11.30     15.29 o 
   0   6  14      102.39      125.09     25.06 o 
   2   6  14      134.01      104.08     27.01 o 
   4   6  14        8.02       -5.45     18.12 o 
   6   6  14      348.53      334.07     45.28 o 
   8   6  14        3.41       38.83     22.52 o 
  -7   7  14       30.42       -8.97     34.66 o 
  -5   7  14        2.68        4.98     16.34 o 
  -3   7  14      183.09      211.35     37.03 o 
  -1   7  14       20.03       34.11     25.40 o 
   1   7  14        0.01        0.80     12.62 o 
   3   7  14       16.16        6.83     18.76 o 
   5   7  14      129.86       96.37     48.60 o 
 -17   1  15       90.39      108.03     32.03 o 
 -15   1  15      305.63      336.43     36.28 o 
 -13   1  15      236.98      243.64     26.81 o 
 -11   1  15      148.91      195.65     34.53 o 
  -9   1  15       56.39       71.35     10.30 o 
  -7   1  15        0.01       25.52     19.86 o 
  -5   1  15     2117.68     2124.49     42.86 o 
  -3   1  15      506.91      586.01     15.20 o 
  -1   1  15       18.53       74.27     20.24 o 
   1   1  15     1130.25     1094.35     20.44 o 
   3   1  15        2.89       74.80     24.70 o 
   5   1  15     2091.90     2028.26     76.48 o 
   7   1  15        3.17       -0.23      7.66 o 
   9   1  15      188.48      172.78     22.84 o 
  11   1  15       79.73       71.56     17.60 o 
  13   1  15        8.63        9.17     14.96 o 
 -16   2  15      230.52      237.72     37.46 o 
 -14   2  15       52.04       55.31     20.49 o 
 -12   2  15      299.48      330.12     23.10 o 
 -10   2  15        3.02       -4.04      8.00 o 
  -8   2  15       60.55       87.29     12.65 o 
  -6   2  15       69.20       93.94      9.80 o 
  -4   2  15      835.07      828.39     21.98 o 
  -2   2  15      110.60      153.45     12.58 o 
   0   2  15      342.91      352.46     16.63 o 
   2   2  15      122.85      111.41     10.93 o 
   4   2  15      633.73      662.21     26.18 o 
   6   2  15       32.08       58.25     17.48 o 
   8   2  15       21.99       -6.09      8.72 o 
  10   2  15       67.42       96.13     19.00 o 
  12   2  15       20.73       19.92     18.16 o 
  14   2  15        3.12       23.30     30.68 o 
 -15   3  15       28.46        9.01     16.52 o 
 -13   3  15       74.74       89.12     21.78 o 
 -11   3  15      165.96      172.03     20.93 o 
  -9   3  15        0.58       -2.33      8.58 o 
  -7   3  15       25.74       70.27     22.92 o 
  -5   3  15       15.26       21.83      6.56 o 
  -3   3  15       65.41       99.39     15.24 o 
  -1   3  15      201.86      178.29     14.66 o 
   1   3  15      509.71      498.11     74.52 o 
   3   3  15      253.56      352.49     38.46 o 
   5   3  15      181.20      240.79     51.72 o 
   7   3  15       28.33       48.50     34.49 o 
   9   3  15      378.70      319.35     34.59 o 
  11   3  15       11.69       -1.47     13.28 o 
  13   3  15       15.75        4.37     20.78 o 
 -14   4  15        7.93       -3.52     13.69 o 
 -12   4  15       72.44       55.12     15.91 o 
 -10   4  15       17.47       19.55     12.65 o 
  -8   4  15       66.58       76.04     12.52 o 
  -6   4  15       19.28       15.89      7.75 o 
  -4   4  15        7.07       23.57     11.81 o 
  -2   4  15      146.37      108.24     12.03 o 
   0   4  15     2392.00     2364.20     84.59 o 
   2   4  15      304.01      598.20    195.52 o 
   4   4  15     1064.64     1091.82    106.04 o 
   6   4  15        0.24      111.38     91.26 o 
   8   4  15      101.66      118.08     24.51 o 
  10   4  15       93.72      100.92     27.23 o 
  12   4  15        8.58       10.42     24.57 o 
 -13   5  15       20.92       30.49     21.48 o 
 -11   5  15        0.31       44.80     16.75 o 
  -9   5  15       24.52       12.99     10.37 o 
  -7   5  15       12.24       17.00     14.83 o 
  -5   5  15      237.39      203.02     19.25 o 
  -3   5  15       60.16       69.67     18.40 o 
  -1   5  15       16.63       56.55     27.82 o 
   1   5  15        0.34       -0.34     13.89 o 
   3   5  15      599.28      593.53     45.60 o 
   5   5  15       51.62       53.25     21.15 o 
   7   5  15        8.24        6.28     13.70 o 
   9   5  15        5.88       10.43     27.40 o 
 -12   6  15        6.23       53.96     49.25 o 
 -10   6  15        1.95       62.51     63.74 o 
  -8   6  15        1.29       23.33     20.50 o 
  -6   6  15       83.26      150.81     29.25 o 
  -4   6  15       46.88       55.08     20.74 o 
  -2   6  15       22.66        8.79     14.40 o 
   0   6  15       83.17       50.87     23.55 o 
   2   6  15      199.75      230.34     32.32 o 
   4   6  15      161.28      215.42     34.90 o 
   6   6  15       69.62      136.00     55.03 o 
   8   6  15       29.27       25.22     21.14 o 
  -7   7  15       43.10       34.66     43.47 o 
  -5   7  15        4.09        7.97     19.02 o 
  -3   7  15       97.94      181.97     33.64 o 
  -1   7  15      128.55      148.27     66.23 o 
   1   7  15       45.65       46.45     22.61 o 
   3   7  15        8.10       -9.82     23.04 o 
   5   7  15       27.93       16.37     22.02 o 
 -18   0  16       42.39       21.41     32.22 o 
 -16   0  16      639.02      655.41     74.10 o 
 -14   0  16      639.82      587.15     61.03 o 
 -12   0  16      133.38      162.29     32.02 o 
 -10   0  16     1132.57     1121.93     63.07 o 
  -8   0  16      138.23      170.69     17.13 o 
  -6   0  16      605.78      579.31     26.84 o 
  -4   0  16     1415.40     1543.51     45.00 o 
  -2   0  16      922.00      972.70     53.64 o 
   0   0  16        5.14       11.50      7.03 o 
   2   0  16       27.91       33.19     11.33 o 
   4   0  16      979.28     1070.73     42.88 o 
   6   0  16     1776.44     1576.22     59.21 o 
   8   0  16        5.23        5.77     13.26 o 
  10   0  16       63.77       83.35     24.87 o 
  12   0  16      203.28      176.78     32.37 o 
 -17   1  16       46.41       81.20     30.21 o 
 -15   1  16      517.64      501.50     41.81 o 
 -13   1  16      402.52      408.64     35.88 o 
 -11   1  16        0.08        3.93     10.77 o 
  -9   1  16       22.24       27.37      8.35 o 
  -7   1  16      507.14      534.34     18.94 o 
  -5   1  16        4.79        4.99      7.13 o 
  -3   1  16       32.18       40.87      8.38 o 
  -1   1  16      147.20      157.48     10.94 o 
   1   1  16       74.87       77.00      7.08 o 
   3   1  16     1072.25     1012.53     28.27 o 
   5   1  16        0.01       -3.47      6.77 o 
   7   1  16       96.94       82.68     15.41 o 
   9   1  16       57.27       52.54     12.71 o 
  11   1  16       34.92       50.75     17.42 o 
  13   1  16       28.85       72.06     62.45 o 
 -16   2  16       86.67       97.13     27.84 o 
 -14   2  16      534.82      579.60     46.54 o 
 -12   2  16       34.70       58.26     18.91 o 
 -10   2  16       41.13       68.53     14.41 o 
  -8   2  16        4.96        9.54      6.75 o 
  -6   2  16       13.73       16.94      7.58 o 
  -4   2  16       14.66       13.67      6.02 o 
  -2   2  16      268.66      285.19     23.48 o 
   0   2  16        1.37        2.66      6.10 o 
   2   2  16       33.90       28.50      8.38 o 
   4   2  16       76.23      130.28     28.11 o 
   6   2  16        0.63       -2.06      6.21 o 
   8   2  16       55.35       56.62     12.55 o 
  10   2  16        8.08       -1.99     13.35 o 
  12   2  16        0.14       11.82     17.80 o 
 -15   3  16       43.04       21.79     20.36 o 
 -13   3  16       29.69       36.87     18.42 o 
 -11   3  16       24.84       15.10     11.81 o 
  -9   3  16      353.45      306.84     21.38 o 
  -7   3  16        5.26       19.72      8.11 o 
  -5   3  16      179.23      164.46     12.64 o 
  -3   3  16      423.58      488.18     23.23 o 
  -1   3  16      244.49      225.16     20.40 o 
   1   3  16     1777.30     1704.02     58.73 o 
   3   3  16        3.19       53.69     36.21 o 
   5   3  16     1681.37     1718.19     68.14 o 
   7   3  16      215.58      223.59     45.46 o 
   9   3  16      116.07      140.30     27.66 o 
  11   3  16       66.75       59.46     22.96 o 
  13   3  16        0.56        3.28     22.74 o 
 -14   4  16        2.92       46.24     42.75 o 
 -12   4  16       16.30       42.87     24.69 o 
 -10   4  16       91.43      121.54     19.08 o 
  -8   4  16      129.12      153.66     15.47 o 
  -6   4  16      299.45      262.04     16.29 o 
  -4   4  16       52.06       72.02     17.66 o 
  -2   4  16      426.55      373.47     32.34 o 
   0   4  16       83.98      181.01     51.88 o 
   2   4  16     2289.97     2290.30     86.36 o 
   4   4  16      519.79      747.09    199.58 o 
   6   4  16      469.46      497.88     39.30 o 
   8   4  16      385.62      351.79     38.44 o 
  10   4  16       60.70       85.90     25.45 o 
  12   4  16       33.09       24.64     33.93 o 
 -13   5  16        4.05       -8.06     21.17 o 
 -11   5  16        4.15       10.99     15.20 o 
  -9   5  16      303.31      298.95     26.27 o 
  -7   5  16        8.46       22.92     13.36 o 
  -5   5  16       29.79       33.01     17.73 o 
  -3   5  16      653.54      636.04     43.73 o 
  -1   5  16      401.70      362.22     33.12 o 
   1   5  16       11.32       63.83     23.26 o 
   3   5  16       52.87       99.05     27.85 o 
   5   5  16      458.98      446.92     40.22 o 
   7   5  16       19.78       14.71     18.21 o 
   9   5  16       25.21       11.14     20.92 o 
 -10   6  16       55.34       75.28     30.18 o 
  -8   6  16        5.57       27.25     20.74 o 
  -6   6  16       42.28       86.17     23.67 o 
  -4   6  16        5.70       28.86     18.25 o 
  -2   6  16       12.00       17.46     15.93 o 
   0   6  16       45.11       15.47     19.02 o 
   2   6  16       13.56        5.24     16.13 o 
   4   6  16      100.38       76.83     25.94 o 
   6   6  16       49.25       31.42     24.42 o 
   8   6  16       15.77      -13.35     22.78 o 
  -7   7  16       63.09       55.92     37.79 o 
  -5   7  16        0.12      -10.73     17.65 o 
  -3   7  16      175.69      200.96     36.40 o 
  -1   7  16        0.80        2.35     15.80 o 
   1   7  16      133.83      186.43     37.91 o 
   3   7  16        1.21       20.44     25.06 o 
 -17   1  17       96.25       56.16     24.86 o 
 -15   1  17       27.49       49.23     37.55 o 
 -13   1  17      328.44      333.33     33.91 o 
 -11   1  17      170.86      161.41     22.18 o 
  -9   1  17       69.88       76.46     10.46 o 
  -7   1  17      177.15      156.46     13.17 o 
  -5   1  17       43.13       71.04      8.96 o 
  -3   1  17      179.47      203.06     10.41 o 
  -1   1  17      336.93      344.15     16.50 o 
   1   1  17       17.69       33.79      9.25 o 
   3   1  17        0.94       -6.21      6.21 o 
   5   1  17       18.90       21.01     12.52 o 
   7   1  17        1.09       -5.28      9.16 o 
   9   1  17      159.28      157.29     18.28 o 
  11   1  17       36.93       27.05     15.02 o 
  13   1  17       20.82       -2.20     18.21 o 
 -16   2  17        0.43       -0.85     14.57 o 
 -14   2  17       28.79       29.83     18.50 o 
 -12   2  17      662.57      665.68     41.37 o 
 -10   2  17        7.81       21.22     20.29 o 
  -8   2  17      149.02      140.90     13.24 o 
  -6   2  17       15.43       32.91      8.62 o 
  -4   2  17       94.71       81.59      7.29 o 
  -2   2  17        9.18       54.80     18.98 o 
   0   2  17      360.72      356.50     18.19 o 
   2   2  17      378.68      365.09     19.70 o 
   4   2  17       32.97       43.67     12.47 o 
   6   2  17      304.07      339.76     23.30 o 
   8   2  17       68.33       90.08     20.58 o 
  10   2  17        1.62       19.03     16.29 o 
  12   2  17       12.91       44.45     32.49 o 
 -15   3  17       87.24       76.95     24.90 o 
 -13   3  17      451.51      494.12     40.92 o 
 -11   3  17       22.95        1.11      9.99 o 
  -9   3  17      385.70      340.55     22.95 o 
  -7   3  17        0.00       -4.11      7.57 o 
  -5   3  17        2.60       -8.65      8.90 o 
  -3   3  17        0.07       24.78     15.26 o 
  -1   3  17        2.19       10.69     12.65 o 
   1   3  17      904.61     1113.32    185.84 o 
   3   3  17      193.71      211.78     25.55 o 
   5   3  17       54.84       72.73     19.87 o 
   7   3  17      387.80      414.14     39.34 o 
   9   3  17      178.31      149.28     30.35 o 
  11   3  17       72.46       77.16     26.70 o 
 -14   4  17       11.61       28.24     18.68 o 
 -12   4  17       71.75      104.98     18.94 o 
 -10   4  17      269.68      305.80     28.02 o 
  -8   4  17      191.17      187.85     18.78 o 
  -6   4  17       65.53       78.40     15.71 o 
  -4   4  17        3.97       25.07     10.43 o 
  -2   4  17        1.38        1.09      9.56 o 
   0   4  17       13.33       24.92     21.35 o 
   2   4  17      336.01      297.88     34.05 o 
   4   4  17      492.87      525.94     42.26 o 
   6   4  17        0.33       77.79     37.12 o 
   8   4  17      113.83       82.27     35.30 o 
  10   4  17        1.89       -1.13     15.42 o 
 -13   5  17       59.87       65.90     28.24 o 
 -11   5  17       27.03      -11.64     14.78 o 
  -9   5  17        0.56       -2.58     10.83 o 
  -7   5  17        2.69        7.59     10.75 o 
  -5   5  17        5.07        0.74     11.53 o 
  -3   5  17        0.86       54.43     41.29 o 
  -1   5  17      194.24      257.83     42.67 o 
   1   5  17      106.60      151.81     27.50 o 
   3   5  17       31.38       39.88     19.97 o 
   5   5  17       29.91       24.27     18.28 o 
   7   5  17       78.65       59.91     23.20 o 
   9   5  17       28.05        7.89     19.95 o 
 -10   6  17       10.77       18.21     21.32 o 
  -8   6  17        0.06      -10.35     17.47 o 
  -6   6  17        2.53        4.73     15.05 o 
  -4   6  17        3.95       -0.49     12.82 o 
  -2   6  17        4.17       13.44     16.87 o 
   0   6  17       53.94       38.67     21.38 o 
   2   6  17      146.18      155.70     28.92 o 
   4   6  17      159.05      241.51     37.96 o 
   6   6  17      277.88      352.62     43.90 o 
  -7   7  17      116.44      136.28     56.93 o 
  -5   7  17        0.20       -0.88     15.49 o 
  -3   7  17        4.84       55.20     22.20 o 
  -1   7  17        0.29       -3.01     17.85 o 
   1   7  17       80.75       39.90     24.47 o 
   3   7  17       42.45       35.41     24.37 o 
 -16   0  18      261.83      247.63     50.85 o 
 -14   0  18      207.37      207.31     42.31 o 
 -12   0  18     3763.45     3795.52    164.34 o 
 -10   0  18     3049.62     3132.74    133.18 o 
  -8   0  18     1460.39     1447.06     51.79 o 
  -6   0  18     1470.31     1420.79     49.69 o 
  -4   0  18      205.91      242.36     31.97 o 
  -2   0  18     3115.43     3082.90     73.69 o 
   0   0  18       53.06       72.44     10.91 o 
   2   0  18       34.68       53.04     12.26 o 
   4   0  18      226.57      227.62     21.39 o 
   6   0  18       73.33       59.10     21.25 o 
   8   0  18      488.68      449.26     38.91 o 
  10   0  18      274.45      278.26     34.80 o 
  12   0  18       16.82        6.22     17.75 o 
 -17   1  18        6.31        0.66     17.19 o 
 -15   1  18      104.09      133.85     28.18 o 
 -13   1  18      444.33      474.13     41.56 o 
 -11   1  18      859.63      852.92     49.55 o 
  -9   1  18      645.28      622.05     32.02 o 
  -7   1  18       26.19       23.35      7.94 o 
  -5   1  18      318.04      286.98     15.03 o 
  -3   1  18      219.08      228.03     11.61 o 
  -1   1  18      101.17      112.52     13.35 o 
   1   1  18       11.95       23.12     12.72 o 
   3   1  18      120.27      112.26      8.91 o 
   5   1  18       65.69       99.50     15.92 o 
   7   1  18      371.31      357.55     23.94 o 
   9   1  18        3.22        5.67     10.27 o 
  11   1  18       34.19       10.26     15.58 o 
  13   1  18       10.24        3.36     20.41 o 
 -16   2  18       17.52       24.54     20.20 o 
 -14   2  18        7.25       12.48     15.83 o 
 -12   2  18      219.35      202.52     27.31 o 
 -10   2  18      829.38      885.94     36.75 o 
  -8   2  18       55.39       73.75     11.46 o 
  -6   2  18      155.25      152.67     15.00 o 
  -4   2  18      378.06      322.63     18.92 o 
  -2   2  18      316.43      291.97     17.10 o 
   0   2  18        6.82        1.63      9.14 o 
   2   2  18       27.02       27.81      9.38 o 
   4   2  18      206.11      183.77     29.63 o 
   6   2  18       85.22       85.36     16.21 o 
   8   2  18      308.03      321.52     32.66 o 
  10   2  18        6.58        7.34     15.78 o 
  12   2  18       26.52       23.09     19.87 o 
 -15   3  18        0.01       18.76     19.69 o 
 -13   3  18        0.12       -8.39     14.73 o 
 -11   3  18       82.45       87.72     16.00 o 
  -9   3  18       11.39       12.01     10.23 o 
  -7   3  18      546.88      467.54     21.12 o 
  -5   3  18      185.46      184.09     18.31 o 
  -3   3  18       94.78      109.69     16.09 o 
  -1   3  18        1.10        8.30     10.58 o 
   1   3  18        4.02       -2.22     11.59 o 
   3   3  18      414.92      354.57     32.97 o 
   5   3  18      763.75      689.30     45.19 o 
   7   3  18        0.32      111.67     69.64 o 
   9   3  18      626.25      699.32     53.74 o 
  11   3  18       70.63       62.11     26.12 o 
 -14   4  18       20.42       20.64     23.65 o 
 -12   4  18       13.75       15.73     12.59 o 
 -10   4  18        7.59        2.77      9.76 o 
  -8   4  18      206.73      220.23     21.26 o 
  -6   4  18      159.62      211.02     31.07 o 
  -4   4  18        2.68        2.98      7.60 o 
  -2   4  18       40.40       44.81     16.48 o 
   0   4  18       55.22       64.58     26.78 o 
   2   4  18      106.98      135.57     23.77 o 
   4   4  18        0.58       64.44     22.73 o 
   6   4  18      350.79      335.19     35.63 o 
   8   4  18      183.09      194.41     30.46 o 
  10   4  18       37.58       33.75     21.65 o 
 -13   5  18        1.25      -13.88     21.06 o 
 -11   5  18        1.73       31.43     40.40 o 
  -9   5  18       20.91        2.96     11.56 o 
  -7   5  18        1.99       -3.64     10.83 o 
  -5   5  18      116.13      152.64     24.26 o 
  -3   5  18       36.53       22.43     15.39 o 
  -1   5  18       59.76       38.07     19.30 o 
   1   5  18      236.84      194.57     30.35 o 
   3   5  18      256.69      288.26     36.37 o 
   5   5  18        5.63        1.72     14.35 o 
   7   5  18      183.48      238.71     48.77 o 
   9   5  18      122.86      132.68     31.10 o 
 -10   6  18       17.91       17.07     21.79 o 
  -8   6  18        4.63       24.02     21.86 o 
  -6   6  18       12.95       12.21     16.94 o 
  -4   6  18       34.40       26.55     17.68 o 
  -2   6  18        3.66       17.90     18.68 o 
   0   6  18       28.83       35.36     19.51 o 
   2   6  18        9.31       16.19     18.44 o 
   4   6  18       32.48       35.45     23.38 o 
   6   6  18       28.70       50.41     40.87 o 
  -5   7  18       27.96       65.30     23.75 o 
  -3   7  18       44.40       10.70     19.40 o 
  -1   7  18        8.27       44.85     35.13 o 
   1   7  18      134.95      171.74     48.52 o 
 -17   1  19        6.95        5.69     17.40 o 
 -15   1  19       11.78        6.89     17.95 o 
 -13   1  19       78.25       85.72     23.01 o 
 -11   1  19      888.25      889.02     43.74 o 
  -9   1  19      178.80      168.24     19.44 o 
  -7   1  19       83.33       96.82     11.98 o 
  -5   1  19       47.40       52.26      8.51 o 
  -3   1  19      447.57      453.95     16.47 o 
  -1   1  19       32.40       25.82      9.52 o 
   1   1  19      152.39      147.30     14.54 o 
   3   1  19        4.70       27.63     16.81 o 
   5   1  19        8.24        8.87      6.50 o 
   7   1  19        0.00        3.49     12.03 o 
   9   1  19       50.96       65.50     18.70 o 
  11   1  19        0.05        3.32     15.38 o 
 -16   2  19       23.15       32.03     20.96 o 
 -14   2  19       26.75        8.15     15.29 o 
 -12   2  19       64.73       92.06     22.64 o 
 -10   2  19      123.64      114.73     17.05 o 
  -8   2  19      730.98      740.03     27.30 o 
  -6   2  19       16.55        1.36      7.28 o 
  -4   2  19       75.37       86.30     25.48 o 
  -2   2  19       71.02       93.14     13.82 o 
   0   2  19       74.17       83.74     14.04 o 
   2   2  19        4.16      -10.10     10.10 o 
   4   2  19       82.80       77.06     13.35 o 
   6   2  19      221.07      229.88     28.87 o 
   8   2  19       34.16       28.06     21.48 o 
  10   2  19      194.59      169.56     29.64 o 
  12   2  19        0.58        2.13     17.34 o 
 -15   3  19        3.00        4.81     17.87 o 
 -13   3  19       42.38       47.27     19.94 o 
 -11   3  19      164.43      140.35     19.67 o 
  -9   3  19      794.85      715.48     35.87 o 
  -7   3  19       38.73       56.51     10.68 o 
  -5   3  19      390.78      377.66     25.77 o 
  -3   3  19      101.28      144.99     17.48 o 
  -1   3  19        0.13       29.30     20.65 o 
   1   3  19      202.55      175.93     23.06 o 
   3   3  19        0.86       -5.00     14.01 o 
   5   3  19      465.87      446.33     35.64 o 
   7   3  19      135.35      180.74     27.98 o 
   9   3  19        3.68       -0.76     14.79 o 
  11   3  19      131.14      137.78     36.99 o 
 -14   4  19       56.55       46.26     25.62 o 
 -12   4  19       15.65       -3.56     14.04 o 
 -10   4  19       58.30       62.57     18.93 o 
  -8   4  19       93.25       98.05     19.38 o 
  -6   4  19     1230.77     1140.53     44.30 o 
  -4   4  19       55.87       53.54     13.99 o 
  -2   4  19       25.53       50.03     17.83 o 
   0   4  19       28.10        8.76     12.37 o 
   2   4  19       10.79       81.22     20.82 o 
   4   4  19        5.99      -10.31     15.61 o 
   6   4  19       29.61       50.66     21.46 o 
   8   4  19       38.13       64.30     26.42 o 
  10   4  19        2.94        3.02     18.47 o 
 -13   5  19        1.29       21.35     30.26 o 
 -11   5  19        2.23        3.84     20.96 o 
  -9   5  19       71.81       36.75     26.36 o 
  -7   5  19       22.16       10.70     14.00 o 
  -5   5  19       26.40       50.02     22.84 o 
  -3   5  19        0.06      -12.65     14.23 o 
  -1   5  19        4.90       49.20     37.94 o 
   1   5  19        1.26        9.40     16.24 o 
   3   5  19       73.55      114.66     27.33 o 
   5   5  19      115.62      125.27     30.33 o 
   7   5  19        0.27       -4.66     20.91 o 
 -10   6  19        0.00       -1.34     14.09 o 
  -8   6  19        4.59       -4.01     19.65 o 
  -6   6  19       15.30       22.57     18.50 o 
  -4   6  19        0.38      -14.03     16.13 o 
  -2   6  19        7.77        8.63     18.58 o 
   0   6  19       37.31       24.08     19.39 o 
   2   6  19        9.90       77.29     47.70 o 
   4   6  19       16.24       51.04     25.20 o 
   6   6  19       53.59       67.07     26.96 o 
  -5   7  19       14.98       26.12     29.02 o 
  -3   7  19       97.43       78.93     27.81 o 
  -1   7  19       12.64       17.27     19.67 o 
   1   7  19        4.87       -9.44     20.80 o 
 -16   0  20       11.51       -0.27     26.98 o 
 -14   0  20       62.62       77.87     36.18 o 
 -12   0  20      318.57      304.81     42.12 o 
 -10   0  20      546.06      564.40     32.78 o 
  -8   0  20     7446.70     7350.88    183.55 o 
  -6   0  20     2960.77     2916.97     89.23 o 
  -4   0  20     3094.38     3035.38     83.39 o 
  -2   0  20      237.60      253.26     35.68 o 
   0   0  20       74.10       96.14     25.63 o 
   2   0  20      974.94     1052.01     48.80 o 
   4   0  20       91.00      129.19     36.00 o 
   6   0  20       35.81       27.09     15.81 o 
   8   0  20      136.44      144.45     27.29 o 
  10   0  20       38.35       18.89     22.02 o 
  12   0  20       82.10       75.09     48.49 o 
 -17   1  20        2.64      -12.20     21.76 o 
 -15   1  20       97.49      121.14     27.36 o 
 -13   1  20       44.85       36.90     17.71 o 
 -11   1  20      128.72      128.89     21.27 o 
  -9   1  20     2342.02     2267.03     54.99 o 
  -7   1  20      462.54      422.09     21.74 o 
  -5   1  20      872.93      799.52     26.82 o 
  -3   1  20       78.75       76.98      9.84 o 
  -1   1  20      626.71      604.47     32.37 o 
   1   1  20        3.30       -1.80      7.79 o 
   3   1  20        3.44       21.43     11.88 o 
   5   1  20        2.93        8.97      9.77 o 
   7   1  20       15.02        9.73     12.02 o 
   9   1  20        0.13       -2.83     11.79 o 
  11   1  20       41.17       19.65     16.23 o 
 -16   2  20       54.84       43.13     21.17 o 
 -14   2  20      244.75      254.64     31.70 o 
 -12   2  20       35.74        7.08     13.42 o 
 -10   2  20      461.23      409.65     27.30 o 
  -8   2  20      340.83      304.78     18.89 o 
  -6   2  20      159.02      180.36     18.37 o 
  -4   2  20       17.72       28.57     10.77 o 
  -2   2  20      217.20      238.21     25.31 o 
   0   2  20      144.92      177.98     18.06 o 
   2   2  20       85.57       92.00     13.65 o 
   4   2  20       63.71       42.87     12.02 o 
   6   2  20       24.46       29.73     24.97 o 
   8   2  20       50.24       40.33     19.74 o 
  10   2  20      108.48      100.13     25.60 o 
  12   2  20      152.72      184.08     66.88 o 
 -15   3  20        8.04       -0.02     13.28 o 
 -13   3  20      102.89       90.51     21.40 o 
 -11   3  20        8.13       24.33     21.05 o 
  -9   3  20       28.74       39.41     13.23 o 
  -7   3  20       53.40       67.53     13.62 o 
  -5   3  20        0.24        0.95      8.80 o 
  -3   3  20     1285.01     1254.29     43.11 o 
  -1   3  20        1.35        9.83      8.81 o 
   1   3  20      198.48      269.15     28.92 o 
   3   3  20      180.14      202.16     28.98 o 
   5   3  20       48.93       79.61     25.94 o 
   7   3  20      212.84      210.87     32.78 o 
   9   3  20      104.35       51.17     25.20 o 
  11   3  20        1.82       45.01     23.95 o 
 -14   4  20        2.60      -16.19     20.76 o 
 -12   4  20        0.03      -15.49     15.49 o 
 -10   4  20        5.04       11.61     17.40 o 
  -8   4  20       55.68       47.55     18.69 o 
  -6   4  20        7.17        9.52     11.08 o 
  -4   4  20      279.87      215.63     19.98 o 
  -2   4  20       33.56       30.87     16.91 o 
   0   4  20       43.01       94.98     25.71 o 
   2   4  20        0.58        6.45     13.32 o 
   4   4  20        6.19       31.89     19.68 o 
   6   4  20        0.32       30.76     19.94 o 
   8   4  20        0.25       18.29     19.13 o 
 -11   5  20       17.24       36.49     18.26 o 
  -9   5  20       27.19       15.97     14.53 o 
  -7   5  20       14.40       12.06     14.31 o 
  -5   5  20      105.60      111.77     21.78 o 
  -3   5  20       18.61       21.51     17.07 o 
  -1   5  20       36.85       60.70     29.40 o 
   1   5  20       35.96       21.23     17.83 o 
   3   5  20        7.22       47.82     22.55 o 
   5   5  20        3.93       22.83     19.30 o 
   7   5  20      111.26      133.18     32.97 o 
 -10   6  20        7.57        4.73     25.33 o 
  -8   6  20        8.53       24.69     23.69 o 
  -6   6  20        2.80        5.63     15.07 o 
  -4   6  20        1.28       21.43     18.47 o 
  -2   6  20        7.84       11.10     16.41 o 
   0   6  20        5.00       44.24     21.37 o 
   2   6  20       34.97       16.14     19.59 o 
   4   6  20       27.37        9.23     19.35 o 
  -3   7  20        1.10       -0.93     15.44 o 
  -1   7  20       13.31       21.06     25.39 o 
 -15   1  21        7.72       -4.73     15.78 o 
 -13   1  21        0.29        0.74     16.08 o 
 -11   1  21        0.00       12.77     13.59 o 
  -9   1  21       13.74       10.95     10.26 o 
  -7   1  21     3739.43     3734.92     75.75 o 
  -5   1  21      165.16      176.34     26.37 o 
  -3   1  21      996.48      983.51     26.91 o 
  -1   1  21        3.61        9.55     11.69 o 
   1   1  21      633.96      668.26     29.57 o 
   3   1  21      113.69      153.88     18.34 o 
   5   1  21        5.18       13.24     11.45 o 
   7   1  21       56.71       54.03     16.32 o 
   9   1  21        1.35        9.56     15.85 o 
  11   1  21       26.95       40.23     24.92 o 
 -16   2  21        0.01       -0.58     14.04 o 
 -14   2  21        0.61       31.59     24.85 o 
 -12   2  21        1.96       25.80     16.52 o 
 -10   2  21       26.38       11.13     11.02 o 
  -8   2  21       75.38       76.00     19.72 o 
  -6   2  21      145.67      128.20     15.74 o 
  -4   2  21        1.07       -2.98      8.03 o 
  -2   2  21       92.56      109.63     15.12 o 
   0   2  21       27.35       31.55     11.43 o 
   2   2  21       53.69       38.77     12.91 o 
   4   2  21       10.97       24.64     13.07 o 
   6   2  21        0.58        1.45     12.42 o 
   8   2  21      174.19      208.80     38.93 o 
  10   2  21       88.94       65.93     24.90 o 
 -15   3  21        1.54       -8.44     20.61 o 
 -13   3  21        0.92        3.09     12.27 o 
 -11   3  21       75.97       63.53     16.74 o 
  -9   3  21       55.15       52.58     14.97 o 
  -7   3  21      438.43      351.82     24.91 o 
  -5   3  21      369.05      340.05     23.81 o 
  -3   3  21      237.36      289.31     22.28 o 
  -1   3  21       46.05       52.19     12.18 o 
   1   3  21        2.67       39.14     30.83 o 
   3   3  21        4.53       16.99     15.26 o 
   5   3  21       68.57       75.80     29.57 o 
   7   3  21        0.60       -7.67     16.21 o 
   9   3  21       48.31       66.90     26.61 o 
 -14   4  21        0.17       -8.48     18.83 o 
 -12   4  21      103.80       29.62     20.53 o 
 -10   4  21       63.95       73.17     19.37 o 
  -8   4  21        2.68       -4.89     10.40 o 
  -6   4  21       68.03       70.58     16.07 o 
  -4   4  21      111.68      117.78     22.48 o 
  -2   4  21      861.13      858.85     48.51 o 
   0   4  21        6.96        6.33     16.04 o 
   2   4  21       76.76      141.15     26.31 o 
   4   4  21       40.02       61.75     20.85 o 
   6   4  21        1.89        0.62     13.72 o 
   8   4  21        0.14       -6.14     18.43 o 
 -11   5  21        1.81       15.24     19.85 o 
  -9   5  21        0.15        7.08     18.65 o 
  -7   5  21        6.15        8.22     17.70 o 
  -5   5  21      116.84      116.22     23.30 o 
  -3   5  21        0.55       -6.91     16.30 o 
  -1   5  21       29.64       25.47     18.49 o 
   1   5  21        4.50        8.46     16.46 o 
   3   5  21       31.71       29.44     20.36 o 
   5   5  21        3.23       -3.75     17.16 o 
   7   5  21        3.08       54.93     38.53 o 
  -8   6  21        3.68       -1.96     17.53 o 
  -6   6  21        0.40       -4.46     13.97 o 
  -4   6  21       10.00       24.60     18.65 o 
  -2   6  21       32.19       45.57     25.60 o 
   0   6  21        3.89       -2.95     15.06 o 
   2   6  21       12.31       13.57     19.77 o 
   4   6  21       88.80      103.22     31.27 o 
 -16   0  22       17.11       33.07     32.62 o 
 -14   0  22       57.59       68.09     33.65 o 
 -12   0  22       34.32       45.84     26.85 o 
 -10   0  22      123.31      115.20     26.73 o 
  -8   0  22       29.65       25.93     12.75 o 
  -6   0  22       72.70       63.50     24.55 o 
  -4   0  22     4450.97     4537.32    119.40 o 
  -2   0  22      811.71      807.67     42.01 o 
   0   0  22     2330.83     2335.66    128.67 o 
   2   0  22      276.69      268.45     32.46 o 
   4   0  22        7.18       11.95     11.86 o 
   6   0  22      225.74      233.12     31.16 o 
   8   0  22       98.23      148.99     34.81 o 
  10   0  22       22.87       23.71     43.78 o 
 -15   1  22        1.41       -5.74     15.13 o 
 -13   1  22       64.39       66.48     34.51 o 
 -11   1  22      180.47      219.39     26.87 o 
  -9   1  22       79.10      113.20     14.29 o 
  -7   1  22       58.49       69.11     14.10 o 
  -5   1  22     4430.55     4229.25     80.02 o 
  -3   1  22       89.78       90.22     15.17 o 
  -1   1  22     1315.42     1319.03     42.04 o 
   1   1  22        3.83       28.01     12.29 o 
   3   1  22      152.62      161.97     18.67 o 
   5   1  22       13.07        6.88     10.73 o 
   7   1  22       59.66       67.77     18.79 o 
   9   1  22        4.17      -10.54     16.46 o 
  11   1  22        7.74       21.03     27.15 o 
 -16   2  22        0.02       23.26     47.58 o 
 -14   2  22        0.17        5.56     14.17 o 
 -12   2  22       86.59       58.74     23.49 o 
 -10   2  22      395.15      349.10     25.58 o 
  -8   2  22       97.15       91.66     13.31 o 
  -6   2  22     1739.13     1597.41     51.37 o 
  -4   2  22      182.12      213.94     19.21 o 
  -2   2  22      236.97      234.29     19.54 o 
   0   2  22        3.59       12.86     11.68 o 
   2   2  22       74.43       76.25     14.92 o 
   4   2  22        9.23       -6.65     13.46 o 
   6   2  22       15.97       -5.52     14.02 o 
   8   2  22       27.97       19.21     19.36 o 
  10   2  22       63.52       84.33     26.69 o 
 -15   3  22        3.40       21.65     22.23 o 
 -13   3  22        2.75       18.91     22.52 o 
 -11   3  22       56.41       72.45     20.13 o 
  -9   3  22       24.46       15.82     14.14 o 
  -7   3  22       27.26       46.39     15.52 o 
  -5   3  22       48.68       14.84     11.45 o 
  -3   3  22       35.06       10.22     13.40 o 
  -1   3  22       10.14       23.05     11.10 o 
   1   3  22      450.40      440.82     41.79 o 
   3   3  22        4.49       27.89     16.29 o 
   5   3  22      104.12       99.02     26.19 o 
   7   3  22      101.41      105.89     25.62 o 
   9   3  22       10.78       10.75     19.50 o 
 -12   4  22       21.71       38.71     25.28 o 
 -10   4  22        0.29       -1.02     12.79 o 
  -8   4  22        0.39        4.51     11.15 o 
  -6   4  22       34.40       17.76     12.81 o 
  -4   4  22      138.77       95.34     22.78 o 
  -2   4  22        3.06       -3.35     12.69 o 
   0   4  22      168.97      184.13     27.45 o 
   2   4  22        1.67      -15.93     17.07 o 
   4   4  22       15.74       12.07     16.39 o 
   6   4  22        0.14        2.69     13.68 o 
   8   4  22        1.43       -7.23     18.44 o 
 -11   5  22        2.31       15.14     20.89 o 
  -9   5  22        9.09       -5.91     18.13 o 
  -7   5  22        8.47       40.93     18.46 o 
  -5   5  22       20.39       32.32     18.32 o 
  -3   5  22       77.44       99.83     24.95 o 
  -1   5  22       71.97       27.87     21.39 o 
   1   5  22        0.31      -12.67     17.53 o 
   3   5  22       51.86       75.19     27.46 o 
   5   5  22        3.77       23.89     22.07 o 
  -8   6  22       70.05       96.45     60.85 o 
  -6   6  22       22.08       13.69     22.50 o 
  -4   6  22       31.33       39.76     22.24 o 
  -2   6  22        4.12      -25.24     25.24 o 
   0   6  22        0.32       -2.80     18.69 o 
   2   6  22       25.57       25.17     22.57 o 
 -15   1  23       65.56       55.05     21.65 o 
 -13   1  23       35.45       60.64     30.89 o 
 -11   1  23       12.68       -2.97     10.12 o 
  -9   1  23        3.61        4.60      9.57 o 
  -7   1  23       85.56      115.26     14.59 o 
  -5   1  23      310.29      348.78     20.86 o 
  -3   1  23     3307.26     3155.31     77.44 o 
  -1   1  23      513.47      542.36     29.96 o 
   1   1  23      677.10      729.83     33.00 o 
   3   1  23        3.46       -0.94     10.12 o 
   5   1  23      201.64      218.91     21.96 o 
   7   1  23       46.95       83.39     20.59 o 
   9   1  23        3.63      -11.68     22.25 o 
 -14   2  23        0.00      -15.60     17.69 o 
 -12   2  23        3.33        2.69     12.82 o 
 -10   2  23        2.80        5.84     10.23 o 
  -8   2  23      132.77      122.21     16.99 o 
  -6   2  23       86.02       79.13     15.66 o 
  -4   2  23       23.59       29.23     13.09 o 
  -2   2  23      135.53      133.06     21.06 o 
   0   2  23      767.60      797.89     34.28 o 
   2   2  23       70.83      100.10     17.35 o 
   4   2  23       21.21       27.24     15.54 o 
   6   2  23        9.94      -14.63     17.38 o 
   8   2  23       22.57        9.96     17.64 o 
  10   2  23        0.06        9.58     23.54 o 
 -13   3  23        4.96       11.72     20.97 o 
 -11   3  23       31.15        9.09     13.95 o 
  -9   3  23       10.32        3.79     13.31 o 
  -7   3  23      105.47       80.05     17.90 o 
  -5   3  23       26.22        5.66     10.05 o 
  -3   3  23      460.94      406.22     26.31 o 
  -1   3  23       21.76       12.77     16.98 o 
   1   3  23       45.18       70.64     20.70 o 
   3   3  23        0.32       -5.93     13.97 o 
   5   3  23       17.52       47.31     30.80 o 
   7   3  23       12.73       12.47     17.76 o 
   9   3  23        2.42       25.77     23.61 o 
 -12   4  23       14.81       29.14     23.41 o 
 -10   4  23       12.06       16.10     17.34 o 
  -8   4  23       72.89       83.50     26.17 o 
  -6   4  23        7.44        6.28     11.16 o 
  -4   4  23       19.06       71.16     23.56 o 
  -2   4  23      102.44       93.31     28.26 o 
   0   4  23      145.96      193.26     34.07 o 
   2   4  23       93.64      103.75     27.97 o 
   4   4  23       29.72       20.25     19.03 o 
   6   4  23        0.00       -6.41     17.70 o 
   8   4  23        4.00        8.02     24.66 o 
 -11   5  23       12.22       35.26     44.99 o 
  -9   5  23       63.81       45.05     23.77 o 
  -7   5  23        6.37        6.75     16.76 o 
  -5   5  23        0.10       -7.15     19.00 o 
  -3   5  23        0.32       -8.85     16.39 o 
  -1   5  23      145.03      120.32     32.30 o 
   1   5  23        2.27        7.51     16.97 o 
   3   5  23        0.04       11.52     19.59 o 
   5   5  23        7.23       30.76     21.96 o 
  -6   6  23      139.95      225.69     53.14 o 
  -4   6  23        2.36        1.33     13.88 o 
  -2   6  23        1.18       33.24     26.28 o 
   0   6  23        0.25       -6.74     23.24 o 
   2   6  23        2.06      -12.12     20.09 o 
 -14   0  24       29.95       21.57     34.05 o 
 -12   0  24       62.70       58.47     30.96 o 
 -10   0  24       37.68      104.74     33.12 o 
  -8   0  24       38.87       27.46     13.73 o 
  -6   0  24      212.02      205.72     22.79 o 
  -4   0  24      412.18      438.09     31.44 o 
  -2   0  24      600.46      528.85     49.77 o 
   0   0  24      572.87      573.79     48.27 o 
   2   0  24      600.95      632.33     52.93 o 
   4   0  24     1081.08     1027.98     76.50 o 
   6   0  24      285.80      328.03     72.20 o 
   8   0  24        9.46       20.12     29.43 o 
  10   0  24      125.82       28.88     42.87 o 
 -15   1  24       17.87       12.96     18.75 o 
 -13   1  24       15.49       39.62     20.45 o 
 -11   1  24        7.43        8.02     12.84 o 
  -9   1  24       87.15      101.27     14.51 o 
  -7   1  24      158.11      149.73     15.19 o 
  -5   1  24       35.62       29.57     11.86 o 
  -3   1  24        8.46        3.62     16.60 o 
  -1   1  24     2174.35     2233.36     63.02 o 
   1   1  24        0.39       -3.91      8.91 o 
   3   1  24      863.27      852.66     41.28 o 
   5   1  24       36.64       38.30     16.37 o 
   7   1  24        1.12       -8.81     19.03 o 
   9   1  24       40.65       71.84     28.53 o 
 -14   2  24        0.05        8.44     19.58 o 
 -12   2  24        1.31        3.25     16.45 o 
 -10   2  24        6.14       16.87     14.18 o 
  -8   2  24        3.52        2.05      9.57 o 
  -6   2  24      235.25      214.49     20.92 o 
  -4   2  24      559.84      531.24     37.16 o 
  -2   2  24     1524.54     1332.71     48.43 o 
   0   2  24       60.06       98.08     17.77 o 
   2   2  24      541.60      596.06     33.69 o 
   4   2  24        3.10       11.14     14.70 o 
   6   2  24        0.02       -4.38     15.47 o 
   8   2  24       20.73        5.88     23.67 o 
 -13   3  24        1.67        7.63     19.08 o 
 -11   3  24       11.09       17.05     15.14 o 
  -9   3  24        3.07       -4.32     12.57 o 
  -7   3  24       77.69       79.17     15.93 o 
  -5   3  24        0.76        8.13     11.24 o 
  -3   3  24       23.30       15.12     10.85 o 
  -1   3  24       96.06       94.01     21.70 o 
   1   3  24      156.72      152.43     25.51 o 
   3   3  24       17.85       49.51     19.42 o 
   5   3  24       23.20       29.01     18.17 o 
   7   3  24        3.48        7.45     16.28 o 
 -12   4  24        1.15       83.43     29.21 o 
 -10   4  24        1.40        2.92     14.18 o 
  -8   4  24        0.03       -6.06     13.25 o 
  -6   4  24        5.21       -1.78     13.35 o 
  -4   4  24        9.16       -7.33     13.94 o 
  -2   4  24       37.37       40.31     18.67 o 
   0   4  24       97.67      130.22     27.18 o 
   2   4  24        9.26        8.64     16.00 o 
   4   4  24       78.73      101.69     28.00 o 
   6   4  24        0.11        9.30     18.72 o 
  -9   5  24       63.87        7.61     22.65 o 
  -7   5  24        0.19      -11.03     21.07 o 
  -5   5  24       64.75      102.72     47.86 o 
  -3   5  24       15.39        5.89     15.95 o 
  -1   5  24       11.64       13.58     18.10 o 
   1   5  24       75.91       47.83     24.62 o 
   3   5  24       42.32       73.02     26.63 o 
  -4   6  24       36.91       66.21     31.22 o 
  -2   6  24       32.84       -2.02     16.41 o 
   0   6  24       39.94       72.87     30.45 o 
 -15   1  25       38.20       11.01     20.80 o 
 -13   1  25        9.13       -2.08     11.73 o 
 -11   1  25      152.65      155.51     23.60 o 
  -9   1  25      104.29      134.63     18.82 o 
  -7   1  25        4.12       -6.09     11.46 o 
  -5   1  25      117.74      117.10     17.25 o 
  -3   1  25      124.74      133.15     16.65 o 
  -1   1  25      585.60      617.98     40.50 o 
   1   1  25      774.99      693.19     35.27 o 
   3   1  25      203.75      227.48     22.14 o 
   5   1  25       60.43       67.63     19.80 o 
   7   1  25        6.78       14.65     20.91 o 
   9   1  25       21.77       23.75     21.64 o 
 -14   2  25        1.04       51.96     39.48 o 
 -12   2  25        0.22       13.20     20.52 o 
 -10   2  25        2.97        0.93     11.39 o 
  -8   2  25      112.20      101.70     19.21 o 
  -6   2  25        1.66       29.07     14.38 o 
  -4   2  25      325.05      328.32     25.90 o 
  -2   2  25      238.07      206.36     21.70 o 
   0   2  25       35.83       28.33     13.37 o 
   2   2  25      141.74      176.99     24.98 o 
   4   2  25      521.72      549.97     39.54 o 
   6   2  25       11.73       -9.87     18.45 o 
   8   2  25       26.70        4.34     19.56 o 
 -13   3  25        4.62        2.65     17.94 o 
 -11   3  25        2.44       -7.36     16.50 o 
  -9   3  25        5.26       11.20     13.43 o 
  -7   3  25       52.05       68.12     16.66 o 
  -5   3  25       14.65        3.25     10.86 o 
  -3   3  25       25.77       47.62     17.61 o 
  -1   3  25        1.81      -10.17     16.72 o 
   1   3  25       17.30        5.22     14.83 o 
   3   3  25       21.74       11.73     17.18 o 
   5   3  25        1.15       60.44     41.91 o 
   7   3  25        4.05       -9.69     22.04 o 
 -12   4  25        3.71       39.67     46.67 o 
 -10   4  25       10.72       35.13     20.92 o 
  -8   4  25       18.62       -3.51     15.24 o 
  -6   4  25        0.93        5.07     15.32 o 
  -4   4  25        5.87       12.00     15.83 o 
  -2   4  25       43.45       71.82     26.59 o 
   0   4  25       33.94       35.77     20.76 o 
   2   4  25       78.59      136.40     50.33 o 
   4   4  25       90.86      105.65     28.39 o 
   6   4  25        0.39       20.52     21.19 o 
  -9   5  25       25.57       31.53     22.54 o 
  -7   5  25        1.09       49.36     46.82 o 
  -5   5  25       56.32       98.01     26.48 o 
  -3   5  25       45.07       42.80     21.65 o 
  -1   5  25        2.86       23.88     21.68 o 
   1   5  25        5.37       10.70     19.63 o 
   3   5  25       61.72       50.06     26.26 o 
 -14   0  26        3.74        6.59     26.39 o 
 -12   0  26       42.28       77.60     32.61 o 
 -10   0  26        7.53       21.00     19.59 o 
  -8   0  26       17.56       17.59     14.06 o 
  -6   0  26      205.08      183.93     22.31 o 
  -4   0  26       17.40       33.06     21.16 o 
  -2   0  26      209.84      170.94     30.90 o 
   0   0  26      929.39      839.15     60.51 o 
   2   0  26      740.29      804.71     68.75 o 
   4   0  26        0.00        2.08     16.64 o 
   6   0  26      335.59      260.26     48.86 o 
   8   0  26      308.75      299.90     94.09 o 
 -13   1  26       10.06       37.01     24.12 o 
 -11   1  26       11.25       12.38     15.15 o 
  -9   1  26       64.45       57.42     16.53 o 
  -7   1  26        0.22       -0.03      8.59 o 
  -5   1  26        1.61       36.73     29.16 o 
  -3   1  26       17.74       46.98     13.63 o 
  -1   1  26       28.20       92.72     30.71 o 
   1   1  26      115.82      119.14     29.54 o 
   3   1  26      248.17      311.17     40.24 o 
   5   1  26       65.76      111.52     29.50 o 
   7   1  26      207.76      226.78     40.03 o 
 -14   2  26        0.39       -1.92     17.51 o 
 -12   2  26        0.73       19.38     19.88 o 
 -10   2  26        9.86       12.62     15.38 o 
  -8   2  26        1.35       29.13     22.95 o 
  -6   2  26       17.97       50.87     14.85 o 
  -4   2  26       22.51       47.53     30.53 o 
  -2   2  26       36.14       23.07     12.79 o 
   0   2  26      773.46      705.60     36.22 o 
   2   2  26      489.98      472.55     39.68 o 
   4   2  26       29.27        7.60     18.19 o 
   6   2  26      267.97      304.83     48.42 o 
   8   2  26        3.62       -9.97     21.07 o 
 -13   3  26        0.06       -0.03     18.56 o 
 -11   3  26        6.53       12.53     26.92 o 
  -9   3  26        8.71       19.86     17.25 o 
  -7   3  26        3.46       14.88     18.65 o 
  -5   3  26       56.26       55.51     17.11 o 
  -3   3  26        2.30        2.83     13.71 o 
  -1   3  26        0.02        2.00     13.07 o 
   1   3  26       48.95       59.62     20.16 o 
   3   3  26      202.10      228.76     49.45 o 
   5   3  26       97.30       72.96     27.88 o 
   7   3  26       24.36       77.47     54.09 o 
 -10   4  26       10.86       16.19     21.27 o 
  -8   4  26        6.29        9.08     18.56 o 
  -6   4  26        2.60       12.98     15.94 o 
  -4   4  26        1.30       57.56     32.26 o 
  -2   4  26        9.50       22.21     17.17 o 
   0   4  26       20.02      122.72     47.00 o 
   2   4  26        4.09       11.25     16.39 o 
   4   4  26       11.16       28.93     22.89 o 
  -7   5  26       11.19       20.90     23.75 o 
  -5   5  26       27.38       20.64     20.80 o 
  -3   5  26       44.38       91.65     33.39 o 
  -1   5  26       14.69        8.21     17.92 o 
   1   5  26       49.95       34.45     26.17 o 
 -13   1  27        0.29        8.29     20.57 o 
 -11   1  27       59.04       36.94     43.02 o 
  -9   1  27       19.70       44.89     24.85 o 
  -7   1  27       15.86       13.11     11.57 o 
  -5   1  27       34.35       24.69     15.24 o 
  -3   1  27       28.80       21.43     12.26 o 
  -1   1  27       67.37       85.50     17.27 o 
   1   1  27        9.70       12.24     14.40 o 
   3   1  27      361.99      387.34     36.85 o 
   5   1  27      120.45      135.20     34.22 o 
   7   1  27       72.57       64.94     30.09 o 
 -12   2  27      102.02      108.72     35.81 o 
 -10   2  27        0.33       39.28     20.56 o 
  -8   2  27        5.29        0.16      9.42 o 
  -6   2  27        1.55       -1.43      9.60 o 
  -4   2  27      243.32      255.91     25.62 o 
  -2   2  27        2.35       41.47     16.06 o 
   0   2  27       65.13       78.50     17.82 o 
   2   2  27      205.35      228.75     30.69 o 
   4   2  27        2.87       -5.08     14.62 o 
   6   2  27       80.98       96.90     37.37 o 
 -11   3  27        1.83       26.52     30.48 o 
  -9   3  27       12.86        9.05     16.81 o 
  -7   3  27        4.66       -0.42      9.37 o 
  -5   3  27        3.39        0.64     10.52 o 
  -3   3  27        3.01      -11.52     15.60 o 
  -1   3  27        4.25      -16.21     16.21 o 
   1   3  27      167.09      183.12     30.06 o 
   3   3  27        3.47       39.15     28.35 o 
   5   3  27       54.57       41.36     22.31 o 
 -10   4  27       24.80       16.14     21.80 o 
  -8   4  27        2.71       -0.70     14.95 o 
  -6   4  27        0.18       10.29     21.79 o 
  -4   4  27        8.57        7.18     16.32 o 
  -2   4  27       34.93       36.22     20.51 o 
   0   4  27        0.09       -5.46     15.94 o 
   2   4  27        1.59       24.72     21.19 o 
   4   4  27        8.45       27.20     21.51 o 
  -7   5  27        1.93       10.18     36.63 o 
  -5   5  27       24.61       41.15     21.65 o 
  -3   5  27        0.87       -4.68     17.44 o 
  -1   5  27       14.92        2.97     16.84 o 
 -12   0  28       10.22        6.54     31.31 o 
 -10   0  28       42.07       82.71     58.52 o 
  -8   0  28      153.84      150.33     30.45 o 
  -6   0  28      138.75      116.59     27.45 o 
  -4   0  28       14.71       26.80     20.09 o 
  -2   0  28        0.97       17.00     21.49 o 
   0   0  28        3.48       25.81     22.45 o 
   2   0  28        0.04       13.79     20.46 o 
   4   0  28      445.03      368.18     58.60 o 
   6   0  28      189.04      130.57     60.80 o 
 -13   1  28        6.46      -11.53     20.86 o 
 -11   1  28       11.71       17.16     21.67 o 
  -9   1  28       33.49       27.87     16.60 o 
  -7   1  28        1.12       15.85     13.23 o 
  -5   1  28        7.64        3.96     10.56 o 
  -3   1  28        0.82       -1.66      9.89 o 
  -1   1  28       71.03       84.55     20.69 o 
   1   1  28        6.55        3.31     14.41 o 
   3   1  28       33.92       37.10     20.84 o 
   5   1  28       77.24       77.65     32.10 o 
   7   1  28        4.36       39.20     27.82 o 
 -12   2  28       94.61       70.87     33.54 o 
 -10   2  28        0.00        1.33     14.35 o 
  -8   2  28       46.42       35.25     15.23 o 
  -6   2  28       16.16       15.28     11.00 o 
  -4   2  28       18.86       61.78     16.13 o 
  -2   2  28        0.13       24.45     14.07 o 
   0   2  28       13.80        6.08     11.68 o 
   2   2  28        0.92       -9.97     14.28 o 
   4   2  28      206.58      131.87     68.30 o 
   6   2  28       81.52      152.58     60.47 o 
 -11   3  28        2.03       -0.30     15.64 o 
  -9   3  28        0.31       -9.58     16.54 o 
  -7   3  28       34.91       24.34     15.36 o 
  -5   3  28       33.12       40.73     20.75 o 
  -3   3  28        8.65       17.41     17.74 o 
  -1   3  28       52.28       57.09     20.35 o 
   1   3  28        0.84      -18.37     18.37 o 
   3   3  28        9.65      -19.08     19.08 o 
   5   3  28       48.35       40.62     28.58 o 
  -8   4  28        0.06       18.23     22.86 o 
  -6   4  28        3.42      -14.16     17.55 o 
  -4   4  28       11.72      -12.12     17.64 o 
  -2   4  28        5.77       -9.14     17.66 o 
   0   4  28       16.61       30.92     22.26 o 
   2   4  28        0.11       21.53     19.23 o 
  -3   5  28       15.85       98.25     61.49 o 
 -11   1  29        1.18       80.33     75.36 o 
  -9   1  29       25.25       10.79     15.59 o 
  -7   1  29       17.59       10.02     12.08 o 
  -5   1  29       27.84        1.83      9.69 o 
  -3   1  29       30.29       21.02     14.53 o 
  -1   1  29        0.63      -13.39     13.72 o 
   1   1  29       76.16       52.25     21.04 o 
   3   1  29        2.00       10.64     19.33 o 
   5   1  29        0.15      -23.97     24.74 o 
 -12   2  29        0.00       -1.30     16.56 o 
 -10   2  29       26.30       32.74     24.13 o 
  -8   2  29       53.22       43.51     18.36 o 
  -6   2  29        6.60        8.05     10.33 o 
  -4   2  29        0.00        1.70      9.79 o 
  -2   2  29        9.97        6.75     11.90 o 
   0   2  29       30.88       13.50     21.08 o 
   2   2  29       16.05       10.98     19.00 o 
   4   2  29        1.28       17.03     23.18 o 
  -9   3  29        6.39       -0.27     13.79 o 
  -7   3  29       59.24       54.87     21.81 o 
  -5   3  29        5.68        9.16     16.19 o 
  -3   3  29        9.00       -2.38     13.73 o 
  -1   3  29        2.59        9.11     16.54 o 
   1   3  29        1.22        1.60     14.15 o 
   3   3  29       24.71       94.04     35.58 o 
  -8   4  29        0.74       66.27     50.92 o 
  -6   4  29       32.75       34.06     26.47 o 
  -4   4  29        0.62       21.63     18.99 o 
  -2   4  29        4.74       12.60     19.94 o 
   0   4  29        0.74      -10.28     18.14 o 
 -12   0  30        0.55       42.71     42.71 o 
 -10   0  30        6.89       20.06     34.35 o 
  -8   0  30       13.50      -10.93     23.29 o 
  -6   0  30      115.18      131.43     34.36 o 
  -4   0  30      120.86       71.59     48.19 o 
  -2   0  30       45.79       40.78     24.85 o 
   0   0  30       19.35       45.51     25.51 o 
   2   0  30      102.51      108.43     51.07 o 
   4   0  30        0.21      -24.78     39.67 o 
 -11   1  30        9.96       -2.60     22.75 o 
  -9   1  30       14.31       25.63     26.90 o 
  -7   1  30        0.29       14.82     15.06 o 
  -5   1  30       14.67        5.03     12.88 o 
  -3   1  30       15.21       -0.39     13.73 o 
  -1   1  30        8.17        4.03     13.17 o 
   1   1  30        2.68       52.39     27.60 o 
   3   1  30       30.38       95.57     46.32 o 
   5   1  30        1.01       66.02     33.40 o 
 -10   2  30       11.97       25.97     22.87 o 
  -8   2  30       94.59      105.90     25.66 o 
  -6   2  30        0.42       -3.63     12.66 o 
  -4   2  30       71.06       80.64     21.08 o 
  -2   2  30        6.17       15.34     21.04 o 
   0   2  30       47.11       78.49     34.02 o 
   2   2  30        6.50       16.92     24.21 o 
   4   2  30        8.83      -11.93     23.20 o 
  -9   3  30       82.16      102.84     30.84 o 
  -7   3  30       13.76       -2.85     14.09 o 
  -5   3  30        0.03        7.38     34.34 o 
  -3   3  30        5.86        6.61     16.30 o 
  -1   3  30       58.69       56.92     32.14 o 
   1   3  30       21.12       36.40     28.31 o 
  -6   4  30        1.19       25.54     50.77 o 
  -4   4  30        0.19       11.34     17.87 o 
  -2   4  30        9.12       -0.77     15.73 o 
 -11   1  31       33.21       85.96     70.61 o 
  -9   1  31       65.18       58.97     33.78 o 
  -7   1  31       16.03       26.66     18.74 o 
  -5   1  31        4.92      -10.94     14.89 o 
  -3   1  31        0.22       16.28     21.13 o 
  -1   1  31        2.38        2.30     13.03 o 
   1   1  31        4.46        4.98     20.21 o 
   3   1  31        2.45       -3.70     19.04 o 
 -10   2  31       66.60      118.56     51.53 o 
  -8   2  31        5.53       20.30     18.77 o 
  -6   2  31       35.19       15.96     16.17 o 
  -4   2  31        6.35       18.45     20.87 o 
  -2   2  31        1.95       37.91     31.19 o 
   0   2  31        2.13      -26.64     26.64 o 
   2   2  31       19.99       15.63     21.33 o 
  -7   3  31       43.01       67.37     70.99 o 
  -5   3  31        1.42      -11.89     20.31 o 
  -3   3  31       68.04       44.11     27.52 o 
  -1   3  31        8.43       -7.90     22.40 o 
   1   3  31       30.48       41.03     28.88 o 
  -8   0  32       28.99       24.93     35.26 o 
  -6   0  32       81.68      128.25     44.23 o 
  -4   0  32        0.02       -3.06     17.51 o 
  -2   0  32       16.38       22.32     26.73 o 
   0   0  32       24.42       52.69     33.48 o 
   2   0  32        0.16       31.46     43.32 o 
  -9   1  32       61.69       18.54     35.87 o 
  -7   1  32       15.65        9.16     15.66 o 
  -5   1  32       26.07       32.35     19.49 o 
  -3   1  32        3.08       12.67     16.59 o 
  -1   1  32        0.01      -12.54     19.39 o 
   1   1  32        6.61      -12.50     21.79 o 
  -8   2  32        5.77       34.43     24.61 o 
  -6   2  32        0.23       22.26     21.89 o 
  -4   2  32       63.43       32.52     28.81 o 
  -2   2  32        0.01       14.20     20.70 o 
   0   2  32        5.72       13.18     22.10 o 
  -5   3  32       83.65       99.48     74.48 o 
  -3   3  32        9.79       14.77     23.71 o 
  -7   1  33       87.28      136.83     29.98 o 
  -5   1  33       46.52       47.97     20.66 o 
  -3   1  33      106.44      162.01     34.59 o 
  -1   1  33       13.48        8.25     21.45 o 
  -6   2  33        5.17        9.58     32.07 o 
  -4   2  33        3.46        1.66     16.77 o 
  -2   2  33       18.86       15.82     26.84 o 
  -6   0  34      292.96      305.98     69.47 o 
  -4   0  34       25.49      -10.61     23.38 o 
  -2   0  34      146.22      190.25     54.59 o 
  -5   1  34       12.85       13.21     29.76 o 
  -3   1  34       30.51       10.48     27.28 o 
                                                 
